# Supplementary material for: Mobilization of the nonconjugative virulence plasmid from hypervirulent Klebsiella pneumoniae
Source: Genome Med. 2021 Jul 22;13:119. doi: 10.1186/s13073-021-00936-5 (PMC8299605; doi:10.1186/s13073-021-00936-5)
Supplement: Supplementary file 1 — Additional file 1. Table S1. Strains and plasmids used in this study. [file 13073_2021_936_MOESM1_ESM.xlsx]

## Sheet: Table S1
Table S1. Strains and plasmids used in this study
Strain	Species	Genotype	Note	Source or Reference	Related Figure(s)
HS11286	K. pneumoniae	ST11, K47 serotype, blaKPC-2+	Clinical CRKP strain, previously isolated from a sputum specimen in 2011 at Huashan Hospital, in Shanghai, China; harbouring six plasmids pKPHS1-pKPHS6, in which the pKPHS2 contains complete T4SS and pKPHS3 contains incomplete T4SS, MemR	Liu, et al [1].	Fig. S12
HS11286-pF-pVWT-1	K. pneumoniae	Transconjugant pOX38-Gen & pRJF293/HS11286-pKPHS2ΔoriT, oriTpKPHS2-, blaKPC-2+, iroB+, rmpA+	Derived from J53-pF-pVWT-hybrid and HS11286-pKPHS2ΔoriT, harbouring two plasmids (pOX38-Gen and pRJF293), MemR, gentaR, TeR	This study	Fig. S12
HS11286-pF-pVWT-2	K. pneumoniae	Transconjugant pOX38-Gen & pRJF293/HS11286-pKPHS2ΔoriT, oriTpKPHS2-, blaKPC-2+, iroB+, rmpA+	Derived from J53-pF-pVWT and HS11286-pKPHS2ΔoriT, harbouring two plasmids (pOX38-Gen and pRJF293), MemR, gentaR, TeR	This study	Fig. S12
HS11286-pF-pVWT-hybrid-1	K. pneumoniae	Transconjugant pF-pVWT-hybrid-1/HS11286-pKPHS2ΔoriT, oriTpKPHS2-, blaKPC-2+, iroB+, rmpA+	Derived from J53-pF-pVWT-hybrid and HS11286-pKPHS2ΔoriT, harbouring plasmid pF-pVWT-hybrid-1, MemR, gentaR, TeR	This study	Fig. S12
HS11286-pF-pVWT-hybrid-2	K. pneumoniae	Transconjugant pF-pVWT-hybrid-2/HS11286-pKPHS2ΔoriT, oriTpKPHS2-, blaKPC-2+, iroB+, rmpA+	Derived from J53-pF-pVWT and HS11286-pKPHS2ΔoriT, harbouring plasmid pF-pVWT-hybrid-2, MemR, gentaR, TeR	This study	Fig. S12
HS11286-pKPHS2ΔoriT	K. pneumoniae	ST11, K47 serotype, blaKPC-2+, oriTpKPHS2-	Derivative of HS11286, in which the oriT of pKPHS2 is deficient, MemR	This study	Fig. S12
RJBSI3	K. pneumoniae	ST11, blaKPC-2+	Clinical CRKP strain, isolated from blood specimen at Ruijin Hospital, MemR	This study	N/A
RJBSI4	K. pneumoniae	ST11, blaKPC-2+	Clinical CRKP strain, isolated from blood specimen at Ruijin Hospital, MemR	This study	N/A
RJBSI6	K. pneumoniae	ST11, blaKPC-2+	Clinical CRKP strain, isolated from blood specimen at Ruijin Hospital, MemR	This study	N/A
RJBSI11	K. pneumoniae	ST11, blaKPC-2+	Clinical CRKP strain, isolated from blood specimen at Ruijin Hospital, MemR	This study	N/A
RJBSI12	K. pneumoniae	ST11, blaKPC-2+	Clinical CRKP strain, isolated from blood specimen at Ruijin Hospital, MemR	This study	N/A
RJBSI20	K. pneumoniae	ST11, blaKPC-2+	Clinical CRKP strain, isolated from blood specimen at Ruijin Hospital, MemR	This study	N/A
RJBSI28	K. pneumoniae	ST11, blaKPC-2+	Clinical CRKP strain, isolated from blood specimen at Ruijin Hospital, MemR	This study	N/A
RJBSI29	K. pneumoniae	ST11, blaKPC-2+	Clinical CRKP strain, isolated from blood specimen at Ruijin Hospital, MemR	This study	N/A
RJBSI55	K. pneumoniae	ST11, blaKPC-2+	Clinical CRKP strain, isolated from blood specimen at Ruijin Hospital, MemR	This study	N/A
RJBSI56	K. pneumoniae	ST11, blaKPC-2+	Clinical CRKP strain, isolated from blood specimen at Ruijin Hospital, MemR	This study	N/A
RJBSI58	K. pneumoniae	ST11, blaKPC-2+	Clinical CRKP strain, isolated from blood specimen at Ruijin Hospital, MemR	This study	N/A
RJBSI61	K. pneumoniae	ST11, blaKPC-2+	Clinical CRKP strain, isolated from blood specimen at Ruijin Hospital, MemR	This study	N/A
RJBSI63	K. pneumoniae	ST11, blaKPC-2+	Clinical CRKP strain, isolated from blood specimen at Ruijin Hospital, MemR	This study	N/A
RJBSI69	K. pneumoniae	ST11, blaKPC-2+	Clinical CRKP strain, isolated from blood specimen at Ruijin Hospital, MemR	This study	N/A
RJBSI70	K. pneumoniae	ST11, blaKPC-2+	Clinical CRKP strain, isolated from blood specimen at Ruijin Hospital, MemR	This study	N/A
RJBSI73	K. pneumoniae	ST11, blaKPC-2+	Clinical CRKP strain, isolated from blood specimen at Ruijin Hospital, MemR	This study	N/A
RJBSI76	K. pneumoniae	ST11, KL64 serotype, blaKPC-2+	Clinical CRKP strain, isolated from blood specimen at Ruijin Hospital, harbouring four natural plasmids [pRJBSI76-1 (p1), pRJBSI76-2 (p2), pRJBSI76-3 (p3) and pRJBSI76-4 (p4)], TeR, MemR	This study	Fig. 1, Fig. S10
RJBSI76-pV	K. pneumoniae	Transconjugant pRJF293HA/RJBSI76, blaKPC-2+, iroB+	Derived from RJF293HA and RJBSI76, harbouring four plasmids [pRJBSI76-pV-1 (p1’), pRJF293HA, p3 and p4], TeR, HmR , MemR	This study	Fig. 1, Fig. S1, Fig. S11
RJBSI76-pVC	K. pneumoniae	Transconjugant pRJF293C/RJBSI76, blaKPC-2+, iroB+, rmpA+	Derived from C600-p1’-pVC and RJBSI76, harbouring four plasmids (p1’, pRJF293C, and p3, p4), TeR, HmR, MemR	This study	Fig. S10-S11
RJBSI76-pV-hybrid	K. pneumoniae	Transconjugant pRJF293HA/RJBSI76, blaKPC-2+, iroB+	Derived from RJF293HA and RJBSI76, harbouring four plasmids (p1-pV-hybrid-1, p2, p3, and p4), TeR, HmR, MemR	This study	Fig. 1, Fig. S1
RJBSI78	K. pneumoniae	ST11, blaKPC-2+	Clinical CRKP strain, isolated from blood specimen at Ruijin Hospital, MemR	This study	N/A
RJBSI79	K. pneumoniae	ST11, blaKPC-2+	Clinical CRKP strain, isolated from blood specimen at Ruijin Hospital, MemR	This study	N/A
RJBSI84	K. pneumoniae	ST11, blaKPC-2+	Clinical CRKP strain, isolated from blood specimen at Ruijin Hospital, MemR	This study	N/A
RJBSI85	K. pneumoniae	ST11, blaKPC-2+	Clinical CRKP strain, isolated from blood specimen at Ruijin Hospital, MemR	This study	N/A
RJBSI86	K. pneumoniae	ST11, blaKPC-2+	Clinical CRKP strain, isolated from blood specimen at Ruijin Hospital, MemR	This study	N/A
RJBSI89	K. pneumoniae	ST11, blaKPC-2+	Clinical CRKP strain, isolated from blood specimen at Ruijin Hospital, MemR	This study	N/A
RJBSI93	K. pneumoniae	ST11, blaKPC-2+	Clinical CRKP strain, isolated from blood specimen at Ruijin Hospital, MemR	This study	N/A
RJBSI96	K. pneumoniae	ST11, blaKPC-2+	Clinical CRKP strain, isolated from blood specimen at Ruijin Hospital, MemR	This study	N/A
RJBSI97	K. pneumoniae	ST11, blaKPC-2+	Clinical CRKP strain, isolated from blood specimen at Ruijin Hospital, MemR	This study	N/A
RJBSI98	K. pneumoniae	ST11, blaKPC-2+	Clinical CRKP strain, isolated from blood specimen at Ruijin Hospital, MemR	This study	N/A
RJBSI99	K. pneumoniae	ST11, blaKPC-2+	Clinical CRKP strain, isolated from blood specimen at Ruijin Hospital, MemR	This study	N/A
RJF293	K. pneumoniae	ST374, K2 serotype, iroB+, rmpA+	Clinical hvKP strain, previously isolated from blood specimen at Ruijin Hospital, harbouring a natural virulence plasmid pRJF293, TeR	Wang, et al [2].	Fig. S14
RJF293C	K. pneumoniae	RJF293::hph, iroB+, rmpA+	Derivative of RJF293, with the insertion of the hygromycin resistant gene hph in pRJF293, TeR, HmR	This study	Fig. S10-S11
RJF293HA	K. pneumoniae	RJF293ΔrmpA::hph, iroB+, rmpA-	Hygromycin resistant derivative of RJF293, with the replacement of rmpA of pRJF293 by hph, TeR, HmR	This study	Fig. 1-3, Fig. S11
RJF293-pF	K. pneumoniae	Transconjugant pOX38-Gen/RJF293	Derived from CW51-pF and RJF293, harbouring two plasmids (pOX38-Gen and pRJF293), gentaR, TeR	This study	Fig. S12
C600	E. coli	T4SS-	Recipient in the conjugation assay, RifR	Appleyard RK [3].	Fig. 1-2
C600-p1	E. coli	Transconjugant p1/C600, T4SS+	Derived from J53-p1 and C600, harbouring plasmid p1, RifR, TeR	This study	Fig. 2, Fig. S10
C600-p1-oriTRJF293HA	E. coli	Transformant pACYC184-Apr-oriTRJF293HA/C600-p1, T4SS+, oriTRJF293HA+	Harbouring two plasmids (p1 and pACYC184-Apr-oriTRJF293HA), AprR, RifR, TeR	This study	Fig. 3a
C600-p1-pV-hybrid	E. coli	Transconjugant p1-pV-hybrid-1/C600, iroB+	Derived from C600 and J53-p1-pV-hybrid-1, harbouring plasmid p1-pV-hybrid-1, RifR, TeR, HmR	This study	Fig. 1
C600-p1’-pVC	E. coli	Tranconjugant p1' & pRJF293C/ C600, iroB+, rmpA+	Derived from C600-p1 and RJF293C, harbouring two plasmids (p1’ and pRJF293C), HmR, RifR, TeR	This study	Fig. S10
C600-p1’-pV-TC1	E. coli	Transconjugant p1’ & pRJF293HA/C600, iroB+	Derived from C600 and J53-p1’-pV-TC1, harbouring two plasmids (p1’ and pRJF293HA), RifR, TeR, HmR	This study	Fig. 1
C600-p1’-pV-TC2	E. coli	Transconjugant p1’ & pRJF293HA/C600, iroB+	Derived from C600-p1 and RJF293HA, harbouring two plasmids (p1’ and pRJF293HA), RifR, TeR, HmR	This study	Fig. 2
C600-p1ΔoriT	E. coli	T4SS+, oriTp1-	Derivative of C600-p1, harbouring plasmid p1ΔoriTp1, RifR, TeR	This study	Fig. 3c
C600-p1ΔoriT-oriTRJF293HA	E. coli	Transformant pACYC184-Apr-oriTRJF293HA/C600-p1ΔoriT, T4SS+, oriTp1-, oriTRJF293HA+	Harbouring two plasmids (p1ΔoriTp1 and pACYC184-Apr-oriTRJF293HA), AprR, RifR, TeR	This study	Fig. 3b
C600-p1ΔtraE	E. coli	traE-	Derivative of C600-p1, harbouring plasmid p1ΔtraE, RifR, TeR	This study	Fig. 3c
C600-p1ΔtraE-oriTRJF293HA	E. coli	Transformant pACYC184-Apr-oriTRJF293HA/C600-p1ΔtraE, traE-, oriTRJF293HA+	Harbouring two plasmids (p1ΔtraE and pACYC184-Apr-oriTRJF293HA), AprR, RifR, TeR	This study	Fig. 3b
C600-pV	E. coli	Transconjugant pRJF293HA/C600, iroB+	Derived from C600 and J53-p1’-pV-TC1, harbouring plasmid pRJF293HA, RifR, TeR, HmR	This study	Fig. 1
CW51-pF	E. coli	T4SS+	Harbouring the IncF plasmid pOX38-Gen, RifR, gentaR	This study	N/A
J53	E. coli	T4SS-	Recipient used in the conjugation assay, AzR	Li, et al [4].	Fig. 1-4, Fig. S8, Fig. S9-S10, Fig. S12
J53-oriTRJF293HA	E. coli	Transconjugant pACYC184-Apr-oriTRJF293HA /J53, oriTRJF293HA+	Derived from J53 and C600-p1ΔoriT-oriTRJF293HA, harbouring plasmid pACYC184-Apr-oriTRJF293HA, AprR, AzR	This study	Fig. 3b
J53-p1	E. coli	Transconjugant p1/J53, T4SS+	Derived from RJBSI76 and J53, harbouring plasmid p1, AzR, TeR	This study	Fig. 2
J53-p1-oriTRJF293HA	E. coli	Transconjugant p1 & pACYC184-Apr-oriTRJF293HA/J53, T4SS+, oriTRJF293HA+	Derived from J53 and C600-p1-oriTRJF293HA, harbouring two plasmids (p1 and pACYC184-Apr-oriTRJF293HA), AprR, AzR, TeR	This study	Fig. 3a
J53-p1-pV-hybrid-1	E. coli	Transconjugant p1-pV-hybrid-1/J53, iroB+	Derived from J53 and RJBSI76-pV-hybrid, harbouring plasmid p1-pV-hybrid-1, AzR, TeR, HmR	This study	Fig. 1
J53-p1-pV-hybrid-2	E. coli	Transconjugant p1-pV-hybrid-2/J53, iroB+	Derived from J53-p1 and RJF293HA, harbouring plasmid p1-pV-hybrid-2, AzR, TeR, HmR	This study	Fig. 2
J53-p1’-pVC	E. coli	Transconjugant pRJF293C & p1’/J53, iroB+, rmpA+	Derived from J53 and RJBSI76-pVC, harbouring two plasmids (pRJF293C and p1’), AzR, TeR, HmR	This study	Fig. S10
J53-p1’-pV-TC1	E. coli	Transconjugant p1’ & pRJF293HA/J53, iroB+	Derived from J53 and RJBSI76-pV, harbouring two plasmids (p1’ and pRJF293HA), AzR, TeR, HmR	This study	Fig. 1
J53-p1’-pV-TC2	E. coli	Transconjugant p1' & pRJF293HA/J53, iroB+	Derived from J53-p1 and RJF293HA, harbouring two plasmids (p1’ and pRJF293HA), AzR, TeR, HmR	This study	Fig. 2
J53-pF-oriTRJF293HA	E. coli	Transconjugant pACYC184-Apr-oriTRJF293HA & pOX38-Gen/J53, T4SS+, oriTRJF293HA+	Derived from J53 and XL10-pF-oriTRJF293HA, harbouring two plasmids (pACYC184-Apr-oriTRJF293HA and pOX38-Gen), AzR, AprR, gentaR	This study	Fig. S9a
J53-pF-pV-hybrid	E. coli	Transconjugant pF-pV-hybrid-1/J53, iroB+	Derived from J53 and XL10-pF-pV-hybrid-1, harbouring plasmid pF-pV-hybrid-1, AzR, TeR, HmR, gentaR	This study	Fig. 4, Fig. S7a
J53-pF-pV-TC1	E. coli	Transconjugant pOX38-Gen/J53-pV, iroB+	Derived from J53-pV and XL10-pF, harbouring two plasmids (pOX38-Gen and pRJF293HA), AzR, gentaR, TeR, HmR	This study	Fig. 4
J53-pF-pV-TC2	E. coli	Transonjugant pOX38-Gen & pRJF293HA/J53, iroB+	Derived from J53 and XL10-pF-pV-hybrid-1, harbouring two plasmids (pOX38-Gen and pRJF293HA), HmR, gentaR, AzR, TeR	This study	Fig. 4, Fig. S7b
J53-pF-pVWT	E. coli	Transconjugant pOX38-Gen & pRJF293/J53, iroB+, rmpA+	Derived from RJF293-pF and J53, harbouring two plasmids (pOX38-Gen and pRJF293), AzR, gentaR, TeR	This study	Fig. S12
J53-pF-pVWT-hybrid	E. coli	Transconjugant pF-pVWT-hybrid/J53, iroB+, rmpA+	Derived from RJF293-pF and J53, harbouring plasmid pF-pVWT-hybrid, AzR, gentaR, TeR	This study	Fig. S12
J53-pFΔoriT-p1	E. coli	Transconjugant p1 & pOX38-GenΔoriT/J53, T4SS+, oriTpOX38-Gen-	Derived from XL10-pFΔoriT-p1 and J53, harbouring two plasmids (p1 and pOX38-GenΔoriT), AzR, gentaR, TeR	This study	Fig. S8
J53-pFΔoriT-p1-hybrid	E. coli	Transconjugant pFΔoriT-p1-hybrid/J53, T4SS+, oriTpOX38-Gen-	Derived from XL10-pFΔoriT-p1 and J53, harbouring plasmid pFΔoriT-p1-hybrid, AzR, gentaR, TeR	This study	Fig. S8
J53-pV	E. coli	Transconjugant pRJF293HA/J53, iroB+	Derived from J53 and RJBSI76-pV, harbouring plasmid pRJF293HA, AzR, TeR, HmR	This study	Fig. 1, Fig. 4, Fig. S9c
J53-pVC	E. coli	Transconjugant pRJF293C/J53, iroB+, rmpA+	Derived from J53 and RJBSI76-pVC, harbouring plasmid pRJF293C, AzR, TeR, HmR	This study	Fig. S10
J53-pVWT	E. coli	Transconjugant pRJF293/J53, iroB+, rmpA+	Derived from RJF293-pF and J53, harbouring plasmid pRJF293, AzR, TeR	This study	Fig. S12
XL10	E. coli	T4SS-	Recipient used in the conjugation assay, CmlR	Takara	Fig. 4
XL10-pF	E. coli	Transconjugant pOX38-Gen/XL10, T4SS+	Derived from CW51-pF and XL10, harbouring plasmid pOX38-Gen, CmlR, gentaR	This study	Fig. 4
XL10-pF-oriTRJF293HA	E. coli	Transformant pACYC184-Apr-oriTRJF293HA/XL10-pF, T4SS+, oriTRJF293HA+	Harbouring two plasmids (pOX38-Gen and pACYC184-Apr-oriTRJF293HA), AprR, CmlR, gentaR	This study	Fig. S9a
XL10-pF-pV-hybrid-1	E. coli	Transconjugant pF-pV-hybrid-1/XL10, iroB+	Derived from J53-pV and XL10-pF, harbouring plasmid pF-pV-hybrid-1, CmlR, HmR, TeR, gentaR	This study	Fig. 4
XL10-pF-pV-hybrid-2	E. coli	Transconjugant pF-pV-hybrid-2/XL10, iroB+	Derived from J53-pF-pV-TC1 and XL10, harbouring plasmid pF-pV-hybrid-2, CmlR, HmR, TeR, gentaR	This study	Fig. 4
XL10-pF-pV-TC1	E. coli	Transconjugant pRJF293HA/XL10-pF, iroB+	Derived from J53-pV and XL10-pF, harbouring two plasmids (pOX38-Gen and pRJF293HA), CmlR, HmR, TeR, gentaR	This study	Fig. 4
XL10-pF-pV-TC2	E. coli	Transconjugant pOX38-Gen & pRJF293HA/XL10, iroB+	Derived from J53-pF-pV-TC1 and XL10, harbouring two plasmids (pOX38-Gen and pRJF293HA), CmlR, HmR, TeR, gentaR	This study	Fig. 4
XL10-pF-TC	E. coli	Transconjugant pOX38-Gen/XL10, T4SS+	Derived from J53-pF-pV-TC1 and XL10, harbouring plasmid pOX38-Gen, gentaR, CmlR	This study	Fig. 4
XL10-pFΔoriT	E. coli	T4SS+, oriTpOX38-Gen-	Harbouring plasmid pOX38-GenΔoriT, CmlR, gentaR	This study	Fig. S9c
XL10-pFΔoriT-oriTRJF293HA	E. coli	Transformant pACYC184-Apr-oriTRJF293HA/XL10-pFΔoriT, T4SS+, oriTpOX38-Gen-, oriTRJF293HA+	Harbouring two plasmids (pOX38-GenΔoriT and pACYC184-Apr-oriTRJF293HA), AprR, CmlR, gentaR	This study	Fig. S9b
XL10-pFΔoriT-p1	E. coli	Transconjugant p1/XL10-pFΔoriT, T4SS+, oriTpOX38-Gen-	Derived from J53-p1 and XL10-pFΔoriT, harbouring two plasmids (pOX38-GenΔoriT and p1), CmlR, gentaR, TeR	This study	Fig. S8a
XL10-pFΔtraE	E. coli	traE-	Harbouring plasmid pOX38-GenΔtraE, CmlR, gentaR	This study	Fig. S9c
XL10-pFΔtraE-oriTRJF293HA	E. coli	Transformant pACYC184-Apr-oriTRJF293HA/XL10-pFΔtraE, traE-, oriTRJF293HA+	Harbouring two plasmids (pOX38-GenΔtraE and pACYC184-Apr-oriTRJF293HA), AprR, CmlR, gentaR	This study	Fig. S9b
XL10-pV	E. coli	Transconjugant pRJF293HA/XL10, iroB+	Derived from J53-pF-pV-TC1 and XL10, harbouring plasmid pRJF293HA, CmlR, HmR, TeR	This study	Fig. 4
Plasmid	Genotype		Note		Source or Reference
pRJF293	IncHI1B, T4SS-, rmpA+, iroB+		Natural virulence plasmid in the hvKP strain RJF293, TeR		Wang, et al [2].
pRJF293C	pRJF293::hph, IncHI1B, T4SS-, rmpA+, iroB+		Hygromycin resistant derivative of pRJF293, with the insertion of hph in pRJF293, TeR, HmR		This study
pRJF293HA	pRJF293ΔrmpA::hph, IncHI1B, T4SS-, rmpA-, iroB+		Hygromycin resistant derivative of pRJF293, with the replacement of rmpA by hph, TeR, HmR		This study
pRJBSI76-1 (p1)	IncFIB, T4SS+		Natural plasmid in CRKP RJBSI76, conjugative, TeR		This study
p1ΔtraE	IncFIB, traE-		Non-conjugative, derivative of p1, traE-deficient, TeR		This study
p1ΔoriT	IncFIB, T4SS+, oriT-		Non-conjugative, derivative of p1, oriT-deficient, TeR		This study
pRJBSI76-pV-1 (p1’)	IncFIB, T4SS+		The shorter variant of p1, represented as p1’, conjugative, TeR		This study
pRJBSI76-2 (p2)	IncFIIK/IncFIBK, T4SS+		Natural plasmid in CRKP RJBSI76, can't be transferred to J53 in the conjugation experiment between RJBSI76 and J53, encodes resistance to various classes of antibiotics		This study
pRJBSI76-3 (p3)	IncFIIpHN7A8/IncR, T4SS+		Natural plasmid in CRKP RJBSI76, can't be transferred to J53 in the conjugation experiment between RJBSI76 and J53, MemR		This study
pRJBSI76-4 (p4)	ColRNAI		Natural plasmid in CRKP RJBSI76, 10 kb		This study
pRJBSI76-pV-2	pRJF293ΔrmpA::hph, IncHI1B, T4SS-, rmpA-, iroB+		Same as pRJF293HA		This study
pRJBSI76-pV-3	IncFIIpHN7A8/IncR, T4SS+		Same as p3		This study
pOX38-Gen	IncFIA, T4SS+		IncF helper plasmid for the virulence plasmid transmission, gentaR		Aubert D, et al [5].
pOX38-GenΔtraE	IncFIA, traE-		Non-conjugative, derivative of pOX38-Gen, traE-deficient, gentaR		This study
pOX38-GenΔoriT	IncFIA, T4SS+, oriT-		Non-conjugative, derivative of pOX38-Gen, oriT-deficient, gentaR		This study
p1-pV-hybrid-1	T4SS+, iroB+		Derived from recombination between p1 and pRJF293HA, conjugative, TeR, HmR		This study
p1-pV-hybrid-2	T4SS+, iroB+		Derived from recombination between p1 and pRJF293HA, conjugative, TeR, HmR		This study
pF-pV-hybrid-1	T4SS+, iroB+		Derived from recombination between pOX38-Gen and pRJF293HA, conjugative, gentaR, TeR, HmR		This study
pF-pV-hybrid-2	T4SS+, iroB+		Derived from recombination between pOX38-Gen and pRJF293HA, conjugative, gentaR, TeR, HmR		This study
pF-pVWT-hybrid-1	T4SS+, rmpA+, iroB+		Derived from recombination between pOX38-Gen and pRJF293, gentaR, TeR		This study
pF-pVWT-hybrid-2	T4SS+, rmpA+, iroB+		Derived from recombination between pOX38-Gen and pRJF293, gentaR, TeR		This study
pFΔoriT-p1-hybrid	T4SS+		Derived from recombination between pOX38-GenΔoriT and pRJBSI76-1, gentaR, TeR		This study
pACYC184-Apr	p15A origin of replication		AprR, non-conjugative		Bartolomé B, et al [6].
pACYC184-Apr-oriTRJF293HA	Containing oriTRJF293HA		AprR, non-conjugative		This study
pKPHS2	T4SS+		Conjugative, a natural plasmid in CRKP HS11286, MemR		Liu, et al [1].
pKPHS2ΔoriT	T4SS+, oriT-		Non-conjugative, derivative of pKPHS2, oriT-deficient, MemR		This study
pKOBEG-Apr	Expressing lambda Red genes gam, bet and exo		Temperature-sensitive, AprR		Chaveroche MK, et al [7].
pFLP2-Apr	Expressing recombinase gene flp		Sucrose-sensitive, AprR		Hoang TT, et al [8].
Abbreviations: AprR, apramycin resistance; AzR, sodium azide resistance; CmlR, chloramphenicol resistance; CRKP. carbapenem-resistant K. pneumoniae; gentaR, gentamycin resistance; HmR, hygromycin resistance; hvKP, hypervirulent K. pneumoniae; MemR, meropenem resistance; N/A, not applicable; RifR, rifampicin resistance; TeR, potassium tellurite resistance.
Reference:
1. Liu P, Li P, Jiang X, Bi D, Xie Y, Tai C, et al. Complete genome sequence of Klebsiella pneumoniae subsp. pneumoniae HS11286, a multidrug-resistant strain isolated from human sputum. J Bacteriol. 2012;194:1841–2.
2. Wang X, Xie Y, Li G, Liu J, Li X, Tian L, et al. Whole-Genome-Sequencing characterization of bloodstream infection-causing hypervirulent Klebsiella pneumoniae of capsular serotype K2 and ST374. Virulence. 2018;9:510–21.
3. Appleyard RK. Segregation of new lysogenic types during growth of a doubly lysogenic strain derived from Escherichia coli K12. Genetics. 1954;39:440–52.
4. Li G, Wei Q, Wang Y, Du X, Zhao Y, Jiang X. Novel genetic environment of the plasmid-mediated KPC-3 gene detected in Escherichia coli and Citrobacter freundii isolates from China. Eur J Clin Microbiol Infect Dis. 2011;30:575–80.
5. Aubert D, Naas T, Héritier C, Poirel L, Nordmann P. Functional characterization of IS1999, an IS4 family element involved in mobilization and expression of beta-lactam resistance genes. J Bacteriol. 2006;188:6506–14.
6. Bartolomé B, Jubete Y, Martínez E, de la Cruz F. Construction and properties of a family of pACYC184-derived cloning vectors compatible with pBR322 and its derivatives. Gene. Netherlands; 1991;102:75–8.
7. Chaveroche MK, Ghigo JM, d’Enfert C. A rapid method for efficient gene replacement in the filamentous fungus Aspergillus nidulans. Nucleic Acids Res. 2000;28:E97.
8. Hoang TT, Karkhoff-Schweizer RR, Kutchma AJ, Schweizer HP. A broad-host-range Flp-FRT recombination system for site-specific excision of chromosomally-located DNA sequences: application for isolation of unmarked Pseudomonas aeruginosa mutants. Gene. Netherlands; 1998;212:77–86.
