# Supplementary material for: Mobilization of the nonconjugative virulence plasmid from hypervirulent Klebsiella pneumoniae
Source: Genome Med. 2021 Jul 22;13:119. doi: 10.1186/s13073-021-00936-5 (PMC8299605; doi:10.1186/s13073-021-00936-5)
Supplement: Supplementary file 3 — Additional file 3. Table S2. Oligonucleotides used in this study. [file 13073_2021_936_MOESM3_ESM.xlsx]

## Sheet: Table S2
Table S2. Oligonucleotides used in this study.
Name	Sequence (5’-3’)	Description
Hm-F/FRT	GGCCGATCGAATTAGCTTCAAAAG	Amplifying hygromycin resistance cassette containing FRT sites
Hm-R/FRT	CGTCCTTAATTAATTGGGGATCTTG
TraE_76-01	GCGGCACTACTGCTAACTAC	Amplifying traE homologous arms for replacement of traE on p1 with hygromycin resistance cassette containing FRT sites
TraE_76-02/HmF	CTTTTGAAGCTAATTCGATCGGCCCTCGTTCATAACTTCTCCGG
TraE_76-03/HmR	CAAGATCCCCAATTAATTAAGGACGAGTGGGCGACCTCGAATAC
TraE_76-04	GGCGATCACGTTCAATGGCC
TraE_76-DF	CGCATTCAGGAGTTTCACAATG	Detecting traE gene on p1 or its derivatives
TraE_76-DR	TCGTCAAGCTCACCCGATTG
oriT_76-01	GGCTCTGTCAGCACATTTTG	Amplifying homologous arms of oriT region on p1 for replacement of oriT region with hygromycin resistance cassette containing FRT sites
oriT_76-02/HmF	CTTTTGAAGCTAATTCGATCGGCCCAAAGTGAGGTGGCCTTTGC
oriT_76-03/HmR	CAAGATCCCCAATTAATTAAGGACGACCGCCGTTTAACGTAACGC
oriT_76-04	CGCGGATCGCTATCGTGATC
oriT_76-DF	GTCAGACCACGCCAGTCTTC	Detecting the oriT region on p1 or its derivatives
oriT_76-DR	AGAAATCTGGGTCACCGGCG
OriT_F-01	TTCCGGAGACATGAGGACTG	Amplifying homologous arms of oriT region on pOX38-Gen for replacement of the oriT region with hygromycin resistance cassette containing FRT sites
OriT_F-02/HmF	CTTTTGAAGCTAATTCGATCGGCCAACGCGCCGACACCGTTTTG
OriT_F-03/HmR	CAAGATCCCCAATTAATTAAGGACGGAGCCTTTTTGTGGAGTGGG
OriT_F-04	CCGGTATCTGACAATGCCTG
OriT_F-DF	TCCCTGCATCGGCGATTTTC	Detecting the oriT region on pOX38-Gen or its derivatives
OriT_F-DR	GCCTTCCATGCCGCTTTTGC
TraE_F-01	AGGCGACCTTCGGTAAGGAC	Amplifying traE homologous arms for replacement of traE on pOX38-Gen with hygromycin resistance cassette containing FRT sites
TraE_F-02/HmF	CTTTTGAAGCTAATTCGATCGGCCGGCACCGTGTTCCATATAAC
TraE_F-03/HmR	CAAGATCCCCAATTAATTAAGGACGACCTGGCTGGATAATTTCGG
TraE_F-04	TACGGCATCTGCCACTGAAG
TraE_F-DF	ATGGCAAGCGGTAACACCAC	Detecting traE gene on pOX38-Gen or its derivatives
TraE_F-DR	CAAAGCGGACCATCTTCAGG
RmpA-01	TAGTGGTAATCTGAACATAT	Amplifying rmpA homologous arms for replacement of rmpA on pRJF293 with hygromycin resistance cassette containing FRT sites
RmpA-02/HmF	TCAGAGCGCTTTTGAAGCTAATTCGCCTGCTGTCAACCAATACTC
RmpA-03/HmR	AGGTACTTCAAGATCCCCAATTAATGGTTGATGAAAGATGGCTC
RmpA-04	CCATGCCGGCAAAGAAATAA
RmpA-DF	ATGGGCCGGATATCAAGGAG	Detecting rmpA gene on pRJF293 or its derivatives
RmpA-DR	GGAGTGCATGCATATACATC
RmpA-C01	ACACTAGTGGTAATCTGAAC	Amplifying rmpA homologous arms for insertion of hygromycin resistance cassette on pRJF293 without destruction of rmpA
RmpA-C02/HmF	CTTTTGAAGCTAATTCGATCGGCCCCTAAATACTTGGCATGAGC
RmpA-C03/HmR	CAAGATCCCCAATTAATTAAGGACGAAAGGGGAGGGGATGTGAAG
RmpA-C04	GACAGCATTGAACCTCTGAG
oriT343F	GGCGGATCCCGGCGGTTTATTCAGAAAGATGC	Amplifying oriT of pRJF293HA to construct mini-plasmid pACYC184-Apr-oriTpRJF293HA
oriT343R	GGCAAGCTTTTGTCCGTGGCTGTCCACA
OriT2_286-01	CCCaAGCTTATGCCGCGTCGCTTGATCCTC	Amplifying homologous arms of oriT region for replacement of oriT on pKPHS2 with hygromycin resistance cassette containing FRT sites
OriT2_286-02	TAGTACCATACAATGCTGCACAGT
OriT2_286-03	AAACACTGTGCAGCATTGTATGGT
OriT2_286-04	TAGTAAGGCTGCAAGTCTTGAAAA
OriT2_286-DF	AAACTTTTCAAGACTTGCAGCCTT	Detecting the oriT region on pKPHS2 or its derivatives
OriT2_286-DR	GTGATGCCGATTATTATCCAGG
iroB-F	ATCTCATCATCTACCCTCCGCTC	Detecting iroB gene on pRJF293 or its derivatives
iroB-R	GGTTCGCCGTCGTTTTCAA
Abbreviations: FRT, flippase recognition sites; oriT, origin of transfer.
