# Supplementary material for: Mobilization of the nonconjugative virulence plasmid from hypervirulent Klebsiella pneumoniae
Source: Genome Med. 2021 Jul 22;13:119. doi: 10.1186/s13073-021-00936-5 (PMC8299605; doi:10.1186/s13073-021-00936-5)
Supplement: Supplementary file 4 — Additional file 4. Table S3. Antibiotics and corresponding concentrations used for each conjugation pair. [file 13073_2021_936_MOESM4_ESM.xlsx]

## Sheet: Table S3
Table S3. Antibiotics and the corresponding concentrations used for each conjugation pair.
Plasmid	Donor	Recipient	Antibiotic and antibiotic concentration
Virulence plasmid pRJF293HA or pRJF293C	RJF293HA	one of the twenty eight BSI-causing ST11 CRKP strains under analysis	200 μg/ml hygromycin B + 2 μg/ml meropenem
	RJF293C	one of the twenty eight BSI-causing ST11 CRKP strains under analysis	200 μg/ml hygromycin B + 2 μg/ml meropenem
	RJF293HA	HS11286	200 μg/ml hygromycin B + 2 μg/ml meropenem
	RJF293C	HS11286	200 μg/ml hygromycin B + 2 μg/ml meropenem
	RJF293HA	HS11286-pKPHS2ΔoriT	200 μg/ml hygromycin B + 2 μg/ml meropenem
	RJF293C	HS11286-pKPHS2ΔoriT	200 μg/ml hygromycin B + 2 μg/ml meropenem
	C600-p1’-pVC	RJBSI76	200 μg/ml hygromycin B + 2 μg/ml meropenem
	RJF293HA	J53	200 μg/ml hygromycin B + 100 μg/ml sodium azide
	RJF293HA	J53-p1	200 μg/ml hygromycin B + 100 μg/ml sodium azide
	RJF293C	J53	200 μg/ml hygromycin B + 100 μg/ml sodium azide
	RJBSI76-pV	J53	200 μg/ml hygromycin B + 100 μg/ml sodium azide
	RJBSI76-pV-hybrid	J53	200 μg/ml hygromycin B + 100 μg/ml sodium azide
	RJBSI76-pVC	J53	200 μg/ml hygromycin B + 100 μg/ml sodium azide
	XL10-pF-pV-hybrid-1	J53	200 μg/ml hygromycin B + 100 μg/ml sodium azide
	RJF293HA	C600	200 μg/ml hygromycin B + 100 μg/ml rifampicin
	RJF293HA	C600-p1	200 μg/ml hygromycin B + 100 μg/ml rifampicin
	RJF293HA	C600-p1ΔtraE	200 μg/ml hygromycin B + 100 μg/ml rifampicin
	RJF293HA	C600-p1ΔoriT	200 μg/ml hygromycin B + 100 μg/ml rifampicin
	RJF293C	C600	200 μg/ml hygromycin B + 100 μg/ml rifampicin
	RJF293C	C600-p1	200 μg/ml hygromycin B + 100 μg/ml rifampicin
	J53-pV	C600	200 μg/ml hygromycin B + 100 μg/ml rifampicin
	J53-p1’-pV-TC1	C600	200 μg/ml hygromycin B + 100 μg/ml rifampicin
	J53-p1-pV-hybrid-1	C600	200 μg/ml hygromycin B + 100 μg/ml rifampicin
	J53-pV	XL10-pF	200 μg/ml hygromycin B + 50 μg/ml chloramphenicol
	J53-pV	XL10-pFΔoriT	200 μg/ml hygromycin B + 50 μg/ml chloramphenicol
	J53-pV	XL10-pFΔtraE	200 μg/ml hygromycin B + 50 μg/ml chloramphenicol
	J53-pF-pV-TC1	XL10	200 μg/ml hygromycin B + 50 μg/ml chloramphenicol
Virulence plasmid pRJF293	RJF293-pF	J53	2 μg/ml K2TeO3 + 100 μg/ml sodium azide
	RJF293-pF	HS11286	2 μg/ml K2TeO3 + 2 μg/ml meropenem
	RJF293-pF	HS11286-pKPHS2ΔoriT	2 μg/ml K2TeO3 + 2 μg/ml meropenem
	J53-pF-pVWT	HS11286-pKPHS2ΔoriT	2 μg/ml K2TeO3 + 2 μg/ml meropenem
	J53-pF-pVWT-hybrid	HS11286-pKPHS2ΔoriT	2 μg/ml K2TeO3 + 2 μg/ml meropenem
IncF plasmid pRJBSI76-1	RJBSI76	J53	2 μg/ml K2TeO3 + 100 μg/ml sodium azide
	J53-p1	C600	2 μg/ml K2TeO3 + 100 μg/ml rifampicin
IncF plasmid pRJBSI76-2	RJBSI76	J53	10 μg/ml tetracycline + 100 μg/ml sodium azide
IncF plasmid pRJBSI76-3	RJBSI76	J53	2 μg/ml meropenem + 100 μg/ml sodium azide
IncF plasmid pOX38-Gen	XL10-pFΔoriT-p1	J53	10 μg/ml gentamycin + 100 μg/ml sodium azide
	XL10-pF	J53-pV	10 μg/ml gentamycin + 100 μg/ml sodium azide
	J53-pF-pV-TC1	XL10	10 μg/ml gentamycin + 50 μg/ml chloramphenicol
	CW51-pF	RJF293	10 μg/ml gentamycin + 2 μg/ml K2TeO3
Mimic-virulence plasmid pACYC184-Apr-oriTRJF293HA	C600-p1-oriTRJF293HA	J53	50 μg/ml Apramycin + 100 μg/ml sodium azide
	C600-p1ΔtraE-oriTRJF293HA	J53	50 μg/ml Apramycin + 100 μg/ml sodium azide
	C600-p1ΔoriT-oriTRJF293HA	J53	50 μg/ml Apramycin + 100 μg/ml sodium azide
	XL10-pF-oriTRJF293HA	J53	50 μg/ml Apramycin + 100 μg/ml sodium azide
	XL10-pFΔtraE-oriTRJF293HA	J53	50 μg/ml Apramycin + 100 μg/ml sodium azide
	XL10-pFΔoriT-oriTRJF293HA	J53	50 μg/ml Apramycin + 100 μg/ml sodium azide
Abbreviations: BSI, bloodstream-infection; CRKP, carbapenem-resistant Klebsiella pneumoniae; oriT, origin of transfer; ST11, sequence type 11
