# Supplementary material for: Mobilization of the nonconjugative virulence plasmid from hypervirulent Klebsiella pneumoniae
Source: Genome Med. 2021 Jul 22;13:119. doi: 10.1186/s13073-021-00936-5 (PMC8299605; doi:10.1186/s13073-021-00936-5)
Supplement: Supplementary file 5 — Additional file 5. Table S4. NCBI accession numbers and genetic characteristics of 2608 K. pneumoniae plasmids. [file 13073_2021_936_MOESM5_ESM.xlsx]

## Sheet: Table S4
Table S4. NCBI accession numbers and genetic characteristics of 2608 K. pneumoniae plasmids.
Accession no.	oriT	Relaxase	T4SS	T4CP	VF	ARG
NC_006625.1	1	0	0	2	10	0
NC_009649.1	1	1	1	1	0	0
NC_009650.1	1	1	1	1	0	5
NC_009651.1	0	0	0	0	0	10
NC_009652.1	0	0	0	0	0	0
NC_009653.1	0	0	0	0	0	0
NC_016838.1	0	0	0	0	0	1
NC_016839.1	1	0	1	1	0	12
NC_016840.1	0	1	0	0	0	0
NC_016841.1	0	0	0	0	0	0
NC_016846.1	1	1	1	1	0	2
NC_016847.1	0	0	0	0	0	0
NC_017541.1	1	0	0	2	10	0
NC_023567.2	0	0	0	0	0	0
NZ_AP018672.1	1	1	2	1	0	9
NZ_AP018673.1	1	1	1	1	0	5
NZ_AP018674.1	0	1	0	1	0	2
NZ_AP018675.1	0	1	0	1	0	0
NZ_AP018748.1	0	1	3	1	0	14
NZ_AP018749.1	1	1	1	1	0	0
NZ_AP018751.1	1	1	1	1	0	0
NZ_AP018752.1	0	0	0	0	0	5
NZ_AP018754.1	1	1	1	1	0	0
NZ_AP018755.1	0	0	0	0	0	5
NZ_AP019666.1	1	0	0	1	6	0
NZ_AP019667.1	1	1	2	1	0	4
NZ_AP019668.1	1	0	0	0	0	10
NZ_AP021910.1	1	1	1	1	0	0
NZ_AP021911.1	1	0	0	0	0	8
NZ_AP021912.1	1	0	0	0	0	0
NZ_AP021913.1	0	0	0	0	0	0
NZ_AP021930.1	1	1	1	1	0	0
NZ_AP021931.1	0	0	0	0	0	8
NZ_AP021932.1	0	0	0	0	0	0
NZ_AP022079.1	1	1	1	1	0	0
NZ_AP022080.1	1	1	2	1	0	12
NZ_AP022081.1	1	1	1	1	0	5
NZ_AP022082.1	0	0	0	1	0	0
NZ_AP022083.1	0	0	0	0	0	0
NZ_AP022084.1	0	0	0	0	0	0
NZ_AP022140.1	1	1	1	1	0	0
NZ_AP022141.1	0	0	0	0	0	0
NZ_AP022528.1	0	0	0	0	0	0
NZ_AP022529.1	1	1	1	1	0	1
NZ_AP022530.1	0	1	0	0	0	0
NZ_AP022531.1	0	0	0	0	0	0
NZ_AP022532.1	0	0	0	0	0	0
NZ_AP023149.1	0	0	0	1	0	0
NZ_AP023150.1	0	0	0	0	0	15
NZ_AP023151.1	0	0	0	0	0	0
NZ_AP023265.1	1	1	2	1	3	0
NZ_AP023266.1	1	1	1	1	0	3
NZ_AP023267.1	0	1	1	1	1	0
NZ_AP023338.1	0	1	2	1	0	15
NZ_AP023339.1	0	1	2	1	0	0
NZ_AP023340.1	1	1	1	1	0	8
NZ_AP023341.1	1	1	1	1	0	3
NZ_AP023342.1	0	0	0	0	0	0
NZ_AP023454.1	1	1	1	1	0	7
NZ_AP023455.1	0	1	1	1	0	2
NZ_AP023456.1	1	0	0	0	0	6
NZ_AP023457.1	0	1	0	1	0	0
NZ_AP023458.1	0	0	0	0	0	0
NZ_AP024174.1	0	1	1	1	1	0
NZ_AP024175.1	1	0	0	0	6	0
NZ_AP024176.1	0	0	0	0	0	0
NZ_AP024177.1	1	1	1	1	0	0
NZ_AP024178.1	0	0	0	0	0	0
NZ_AP024179.1	0	0	0	0	0	0
NZ_AP024180.1	0	0	0	0	0	0
NZ_CP003994.1	1	1	0	0	0	1
NZ_CP003995.1	0	0	0	0	0	0
NZ_CP003996.1	1	1	0	0	0	0
NZ_CP003997.1	0	1	1	1	0	1
NZ_CP003998.1	1	1	1	1	0	0
NZ_CP004000.1	0	1	2	1	0	11
NZ_CP006660.1	0	0	0	0	0	0
NZ_CP006661.1	1	1	3	1	1	4
NZ_CP006662.2	1	0	0	0	0	13
NZ_CP006663.1	0	0	0	0	0	2
NZ_CP006799.1	0	1	2	1	0	10
NZ_CP006800.1	1	1	1	1	0	0
NZ_CP006801.1	1	0	0	0	0	14
NZ_CP006802.1	0	1	0	0	0	1
NZ_CP006919.1	0	1	0	1	0	2
NZ_CP006921.1	0	0	0	0	0	0
NZ_CP006922.1	1	1	1	1	0	1
NZ_CP006924.1	0	0	0	0	0	4
NZ_CP006925.1	0	0	0	0	0	0
NZ_CP006926.1	0	0	0	0	0	8
NZ_CP006927.1	1	1	1	1	0	0
NZ_CP006928.1	0	1	0	1	0	1
NZ_CP007728.1	0	1	0	1	0	1
NZ_CP007729.1	0	1	1	1	0	6
NZ_CP007730.1	1	1	1	1	0	3
NZ_CP007732.1	1	1	2	1	0	9
NZ_CP007733.1	1	1	1	1	0	5
NZ_CP007734.1	1	1	1	1	4	0
NZ_CP007735.1	1	0	0	0	0	0
NZ_CP007736.1	0	1	1	1	0	0
NZ_CP008798.1	1	1	0	0	0	10
NZ_CP008799.1	0	1	1	1	0	2
NZ_CP008800.1	1	1	1	1	0	3
NZ_CP008828.1	0	1	0	1	0	1
NZ_CP008829.1	0	1	1	1	0	6
NZ_CP008830.1	1	1	1	1	0	3
NZ_CP008832.1	0	1	0	1	0	1
NZ_CP008833.1	1	1	1	1	0	3
NZ_CP008930.1	0	1	1	1	0	1
NZ_CP008931.1	0	0	0	0	0	0
NZ_CP008932.1	0	0	0	0	6	2
NZ_CP008933.1	0	1	2	1	0	10
NZ_CP009115.1	1	1	1	1	0	8
NZ_CP009116.1	1	0	0	0	0	10
NZ_CP009772.1	0	1	0	1	0	0
NZ_CP009773.1	0	0	0	0	0	9
NZ_CP009774.1	0	0	0	0	0	0
NZ_CP009776.1	0	1	1	1	0	10
NZ_CP009777.1	1	1	1	1	0	6
NZ_CP009778.1	0	1	0	1	0	1
NZ_CP009864.1	1	1	1	1	0	6
NZ_CP009865.1	0	0	0	0	0	0
NZ_CP009873.1	0	1	0	1	0	1
NZ_CP009874.1	1	1	1	1	0	3
NZ_CP009875.1	1	1	1	1	0	3
NZ_CP009877.1	0	1	0	1	0	1
NZ_CP009878.1	0	0	0	0	0	0
NZ_CP009879.1	0	1	1	1	0	5
NZ_CP010393.1	1	1	1	1	0	6
NZ_CP010394.1	0	1	0	0	0	1
NZ_CP010395.1	0	1	1	1	0	1
NZ_CP010396.1	1	0	0	0	0	8
NZ_CP011575.1	0	0	1	0	0	2
NZ_CP011576.1	0	0	0	0	0	5
NZ_CP011577.1	1	1	1	1	0	0
NZ_CP011619.1	0	0	0	0	0	0
NZ_CP011620.1	0	0	1	0	0	1
NZ_CP011621.1	1	1	1	1	0	4
NZ_CP011622.1	1	1	2	1	0	10
NZ_CP011623.1	1	1	1	1	0	0
NZ_CP011643.1	0	0	0	0	0	0
NZ_CP011644.1	1	0	0	0	0	5
NZ_CP011645.1	1	0	1	1	0	5
NZ_CP011646.1	1	1	0	1	0	2
NZ_CP011839.1	0	0	0	0	0	14
NZ_CP011977.1	1	1	1	1	0	8
NZ_CP011978.1	1	0	1	1	0	5
NZ_CP011979.1	0	1	0	1	0	1
NZ_CP011981.1	1	1	1	1	0	1
NZ_CP011982.1	0	3	0	1	0	2
NZ_CP011983.1	0	1	1	1	0	1
NZ_CP011984.1	0	1	0	1	0	1
NZ_CP011986.1	1	1	1	1	0	3
NZ_CP011987.1	0	1	1	1	0	2
NZ_CP011988.1	0	1	0	1	0	1
NZ_CP012427.1	0	0	0	1	0	0
NZ_CP012428.1	0	0	0	0	0	4
NZ_CP012429.1	0	0	0	0	0	0
NZ_CP012562.1	0	1	0	0	0	1
NZ_CP012563.1	0	1	1	1	0	0
NZ_CP012564.1	1	1	1	1	0	3
NZ_CP012565.1	0	0	0	1	0	0
NZ_CP012566.1	1	1	1	1	0	2
NZ_CP012567.1	1	1	1	1	0	3
NZ_CP012569.1	1	1	1	1	0	2
NZ_CP012570.1	0	0	0	1	0	0
NZ_CP012571.1	1	1	1	1	0	2
NZ_CP012572.1	1	1	1	1	0	0
NZ_CP012754.1	0	1	3	1	0	6
NZ_CP012755.1	0	1	0	0	0	1
NZ_CP012884.1	1	1	1	1	0	0
NZ_CP012988.3	1	1	1	1	0	8
NZ_CP012989.1	0	0	0	0	0	0
NZ_CP012990.1	0	1	1	1	0	1
NZ_CP012991.1	1	1	0	0	0	1
NZ_CP012993.2	1	1	1	1	0	8
NZ_CP012994.1	0	0	0	0	0	0
NZ_CP012995.1	0	1	1	1	0	0
NZ_CP013321.1	0	0	0	0	0	0
NZ_CP013323.1	1	1	1	1	6	0
NZ_CP013324.1	1	1	2	1	0	8
NZ_CP013325.1	0	0	1	0	0	2
NZ_CP013326.1	1	1	1	1	0	4
NZ_CP013712.1	0	0	0	0	0	0
NZ_CP013713.1	0	0	0	0	0	0
NZ_CP014005.1	1	1	1	1	0	3
NZ_CP014006.1	0	1	1	1	0	1
NZ_CP014009.1	1	0	0	2	10	0
NZ_CP014011.1	1	0	0	2	10	0
NZ_CP014121.1	1	1	1	1	0	1
NZ_CP014122.1	0	1	0	1	0	0
NZ_CP014124.1	1	0	0	0	0	0
NZ_CP014125.1	1	0	0	0	0	0
NZ_CP014305.2	1	1	0	0	0	1
NZ_CP014648.1	0	1	0	1	0	6
NZ_CP014649.1	0	0	0	0	0	0
NZ_CP014650.1	1	1	1	1	0	3
NZ_CP014756.1	0	0	0	1	0	0
NZ_CP014757.1	0	0	0	0	0	8
NZ_CP014758.1	1	0	0	0	0	4
NZ_CP014763.1	0	0	0	0	7	0
NZ_CP014764.1	0	1	1	1	0	0
NZ_CP014765.1	1	1	1	1	0	1
NZ_CP015026.1	0	0	0	0	0	3
NZ_CP015131.1	1	1	1	1	1	3
NZ_CP015132.1	1	1	1	1	0	1
NZ_CP015133.1	0	0	0	0	0	2
NZ_CP015135.1	1	1	1	1	0	0
NZ_CP015383.1	0	1	1	1	0	6
NZ_CP015384.1	0	1	0	1	0	1
NZ_CP015386.1	1	1	1	1	0	5
NZ_CP015387.1	1	1	1	1	0	8
NZ_CP015388.1	1	1	1	1	0	6
NZ_CP015389.1	1	1	1	1	0	0
NZ_CP015390.1	0	0	1	1	0	0
NZ_CP015391.1	0	1	0	1	0	0
NZ_CP015393.1	1	1	1	1	0	2
NZ_CP015394.1	1	1	2	1	0	6
NZ_CP015395.1	1	1	1	1	0	3
NZ_CP015396.1	0	1	1	1	0	1
NZ_CP015397.1	0	0	0	0	0	1
NZ_CP015501.1	0	1	2	1	0	0
NZ_CP015502.1	0	1	1	1	0	2
NZ_CP015503.1	1	1	1	1	0	4
NZ_CP015504.1	0	0	0	0	0	0
NZ_CP015505.1	1	1	1	1	0	0
NZ_CP015754.1	1	1	1	1	11	0
NZ_CP015755.1	0	0	0	1	0	0
NZ_CP015823.1	1	1	1	1	0	6
NZ_CP015824.1	0	1	1	1	0	1
NZ_CP015825.1	0	1	1	1	0	1
NZ_CP015991.1	1	0	0	0	0	7
NZ_CP016160.1	1	1	1	1	11	0
NZ_CP016161.1	0	0	0	1	0	0
NZ_CP016810.1	1	1	1	1	0	7
NZ_CP016812.1	1	1	0	0	0	3
NZ_CP016815.1	1	0	0	2	9	0
NZ_CP016919.1	1	0	0	0	0	14
NZ_CP016920.1	0	1	0	0	0	1
NZ_CP016921.1	0	1	2	1	0	10
NZ_CP016922.1	0	1	1	1	0	0
NZ_CP016924.1	0	0	0	1	0	0
NZ_CP016925.1	0	0	0	0	0	8
NZ_CP016927.1	1	1	2	1	0	5
NZ_CP017935.1	0	0	0	0	0	3
NZ_CP017936.1	1	1	1	1	0	5
NZ_CP017937.1	0	0	1	0	0	2
NZ_CP017986.1	0	1	3	1	0	0
NZ_CP017987.1	1	1	2	1	0	8
NZ_CP017988.1	0	0	0	0	0	0
NZ_CP017989.1	1	0	0	0	0	8
NZ_CP018313.1	0	1	2	1	0	0
NZ_CP018314.1	0	0	0	0	0	0
NZ_CP018315.1	1	1	2	1	0	1
NZ_CP018316.1	1	0	0	0	0	7
NZ_CP018317.1	0	0	0	0	0	0
NZ_CP018318.1	1	1	2	1	0	7
NZ_CP018338.1	1	0	0	2	5	0
NZ_CP018339.1	0	1	2	1	0	0
NZ_CP018340.1	1	1	1	1	0	0
NZ_CP018341.1	1	1	2	1	0	5
NZ_CP018342.1	1	1	1	1	0	1
NZ_CP018343.1	1	0	1	0	0	5
NZ_CP018348.1	0	1	0	1	0	0
NZ_CP018349.1	0	0	0	0	0	0
NZ_CP018350.1	1	0	0	0	0	6
NZ_CP018351.1	0	1	2	1	0	0
NZ_CP018353.1	0	0	0	1	0	1
NZ_CP018354.1	1	0	0	0	0	6
NZ_CP018355.1	1	1	1	1	0	6
NZ_CP018365.1	1	1	1	1	0	12
NZ_CP018366.1	1	1	1	1	1	2
NZ_CP018423.1	0	1	1	1	0	1
NZ_CP018424.1	1	1	1	1	0	6
NZ_CP018425.1	0	1	0	1	0	1
NZ_CP018426.1	0	0	1	0	0	2
NZ_CP018429.1	0	1	1	1	0	1
NZ_CP018430.1	1	1	1	1	0	6
NZ_CP018431.1	0	1	0	1	0	1
NZ_CP018432.1	0	0	1	0	0	2
NZ_CP018433.1	0	1	0	1	0	1
NZ_CP018434.1	1	1	1	1	0	6
NZ_CP018435.1	0	1	1	1	0	1
NZ_CP018436.1	0	0	1	0	0	2
NZ_CP018439.1	0	0	0	0	0	0
NZ_CP018440.1	0	0	0	0	0	0
NZ_CP018441.1	1	1	1	1	0	7
NZ_CP018442.1	1	1	0	1	0	4
NZ_CP018443.1	0	0	1	1	0	1
NZ_CP018444.1	1	1	0	0	0	0
NZ_CP018445.1	0	1	0	1	0	0
NZ_CP018446.1	0	0	0	0	0	0
NZ_CP018448.1	1	0	0	0	0	13
NZ_CP018449.1	1	1	1	0	0	4
NZ_CP018451.1	1	0	0	0	0	13
NZ_CP018452.1	1	1	1	0	0	4
NZ_CP018453.1	1	1	0	0	0	0
NZ_CP018455.1	1	1	1	1	0	4
NZ_CP018665.1	0	0	0	0	0	0
NZ_CP018666.1	1	1	0	0	0	0
NZ_CP018667.1	0	0	0	0	0	0
NZ_CP018668.1	0	0	1	0	0	2
NZ_CP018669.1	1	1	1	1	0	6
NZ_CP018670.1	0	1	1	1	0	0
NZ_CP018672.1	0	1	0	1	0	0
NZ_CP018673.1	0	0	0	0	0	0
NZ_CP018674.1	1	1	2	1	0	0
NZ_CP018675.1	0	1	2	1	0	3
NZ_CP018687.1	0	1	2	1	0	0
NZ_CP018688.1	0	0	0	0	0	0
NZ_CP018689.1	1	1	2	1	0	7
NZ_CP018690.1	1	1	1	1	0	1
NZ_CP018691.1	1	0	0	0	0	8
NZ_CP018693.1	1	1	1	1	0	7
NZ_CP018694.1	0	0	1	1	0	1
NZ_CP018696.1	0	1	2	1	0	0
NZ_CP018697.1	0	0	0	0	0	0
NZ_CP018698.1	1	1	2	1	0	7
NZ_CP018699.1	1	0	0	0	0	8
NZ_CP018700.1	1	1	1	1	0	1
NZ_CP018702.1	0	1	2	1	0	0
NZ_CP018703.1	0	0	0	0	0	0
NZ_CP018704.1	1	1	2	1	0	7
NZ_CP018705.1	1	0	0	0	0	8
NZ_CP018706.1	1	1	1	1	0	1
NZ_CP018708.1	0	1	2	1	0	0
NZ_CP018709.1	0	0	0	0	0	0
NZ_CP018710.1	1	1	2	1	0	7
NZ_CP018711.1	1	0	0	0	0	8
NZ_CP018712.1	1	1	1	1	0	1
NZ_CP018714.1	0	1	2	1	0	0
NZ_CP018715.1	0	0	0	0	0	0
NZ_CP018716.1	1	1	2	1	0	7
NZ_CP018717.1	1	1	1	1	0	1
NZ_CP018718.1	1	0	0	0	0	8
NZ_CP018720.1	0	1	2	1	0	0
NZ_CP018721.1	0	0	0	0	0	0
NZ_CP018722.1	1	1	2	1	0	7
NZ_CP018723.1	1	1	1	1	0	1
NZ_CP018724.1	1	0	0	0	0	8
NZ_CP018736.1	1	1	2	1	0	1
NZ_CP018737.1	1	0	0	0	0	9
NZ_CP018738.1	0	0	0	0	0	0
NZ_CP018739.1	0	0	0	0	0	0
NZ_CP018740.1	1	1	0	0	0	0
NZ_CP018817.1	1	1	3	1	1	4
NZ_CP018818.1	0	0	0	0	0	2
NZ_CP018819.1	1	0	0	0	0	13
NZ_CP018884.1	0	0	1	1	0	7
NZ_CP018886.1	1	1	1	1	0	3
NZ_CP018887.1	1	1	1	1	0	6
NZ_CP019048.1	0	1	2	1	0	5
NZ_CP019049.1	1	0	0	2	9	0
NZ_CP019050.1	0	0	0	1	0	0
NZ_CP019161.1	1	1	0	1	21	0
NZ_CP019220.1	1	1	0	1	0	6
NZ_CP020062.1	0	1	1	1	0	5
NZ_CP020063.1	0	0	0	1	0	0
NZ_CP020064.1	1	1	1	1	0	3
NZ_CP020065.1	1	1	1	1	0	0
NZ_CP020066.1	1	1	1	1	0	3
NZ_CP020068.1	0	1	3	1	0	10
NZ_CP020069.1	1	1	1	1	0	1
NZ_CP020070.1	0	0	0	0	0	5
NZ_CP020072.1	1	1	1	1	0	6
NZ_CP020073.1	1	0	0	0	0	5
NZ_CP020074.1	0	1	1	1	0	1
NZ_CP020075.1	0	1	0	1	0	2
NZ_CP020109.1	1	1	1	1	0	5
NZ_CP020110.1	1	0	0	0	0	9
NZ_CP020111.1	0	1	1	1	0	1
NZ_CP020112.1	0	1	0	1	0	1
NZ_CP020499.1	1	1	1	1	0	0
NZ_CP020500.1	1	0	0	0	0	9
NZ_CP020838.1	1	1	1	1	0	6
NZ_CP020839.1	0	1	1	1	0	1
NZ_CP020840.1	0	1	0	1	0	1
NZ_CP020842.1	1	1	1	1	0	3
NZ_CP020843.1	0	1	2	1	0	0
NZ_CP020844.1	1	1	2	1	0	2
NZ_CP020845.1	0	0	0	0	0	0
NZ_CP020846.1	0	0	0	0	0	0
NZ_CP020854.1	0	1	3	1	0	10
NZ_CP020855.1	1	1	1	1	0	1
NZ_CP020856.1	1	0	0	0	0	11
NZ_CP020902.1	1	1	2	1	0	7
NZ_CP020903.1	1	1	1	1	0	5
NZ_CP020904.1	1	1	1	1	0	8
NZ_CP020905.1	0	0	1	1	0	0
NZ_CP021166.1	0	1	1	1	0	20
NZ_CP021540.1	1	1	1	1	0	5
NZ_CP021541.1	1	1	1	1	0	3
NZ_CP021542.1	0	1	1	1	0	1
NZ_CP021543.1	0	1	0	1	0	1
NZ_CP021544.1	1	1	1	1	0	6
NZ_CP021545.1	0	1	1	0	0	3
NZ_CP021546.1	1	0	1	1	0	2
NZ_CP021547.1	1	0	0	0	0	6
NZ_CP021548.1	0	1	0	1	0	2
NZ_CP021686.1	0	1	2	1	0	2
NZ_CP021687.1	1	1	1	1	0	2
NZ_CP021688.1	1	0	0	0	0	10
NZ_CP021697.1	0	0	0	0	1	0
NZ_CP021698.1	1	0	0	0	0	6
NZ_CP021699.1	0	1	2	1	1	10
NZ_CP021700.1	0	0	0	0	0	0
NZ_CP021709.1	1	1	3	1	0	5
NZ_CP021710.1	1	1	1	1	0	1
NZ_CP021711.1	1	1	2	1	0	2
NZ_CP021712.1	1	0	0	0	0	12
NZ_CP021713.1	1	1	1	1	0	6
NZ_CP021714.1	0	0	0	1	0	0
NZ_CP021715.1	0	1	1	1	0	1
NZ_CP021716.1	0	0	1	0	0	1
NZ_CP021717.1	0	1	0	1	0	1
NZ_CP021741.1	0	0	0	0	0	3
NZ_CP021742.1	1	1	1	1	0	5
NZ_CP021743.1	0	0	1	0	0	2
NZ_CP021752.1	1	1	1	1	0	6
NZ_CP021753.1	1	1	1	1	0	2
NZ_CP021754.1	1	0	1	1	0	2
NZ_CP021755.1	1	0	0	0	0	6
NZ_CP021756.1	0	1	0	1	0	2
NZ_CP021758.1	1	1	1	1	0	2
NZ_CP021759.1	0	1	1	1	0	1
NZ_CP021760.1	0	0	0	0	0	0
NZ_CP021761.1	0	1	0	0	0	12
NZ_CP021834.1	0	1	1	1	0	5
NZ_CP021835.1	1	1	2	1	0	6
NZ_CP021836.1	0	1	1	1	0	1
NZ_CP021837.1	0	1	0	1	0	1
NZ_CP021856.1	0	1	0	0	0	6
NZ_CP021857.1	0	1	2	1	0	3
NZ_CP021858.1	1	0	0	0	0	6
NZ_CP021860.1	0	0	0	1	0	2
NZ_CP021861.1	1	0	2	1	0	5
NZ_CP021940.1	0	0	0	1	0	0
NZ_CP021941.1	0	0	0	0	0	8
NZ_CP021942.1	0	0	0	0	0	0
NZ_CP021943.1	1	0	0	0	0	4
NZ_CP021945.1	0	0	0	1	0	0
NZ_CP021946.1	1	1	1	1	0	6
NZ_CP021947.1	0	0	0	0	0	7
NZ_CP021948.1	1	0	0	0	0	4
NZ_CP021949.1	0	0	0	0	0	0
NZ_CP021951.1	0	1	2	1	0	2
NZ_CP021952.1	1	1	3	1	0	10
NZ_CP021953.1	0	0	0	0	0	10
NZ_CP021954.1	0	0	0	1	0	0
NZ_CP021956.1	1	0	2	1	0	10
NZ_CP021957.1	0	0	0	0	0	0
NZ_CP021958.1	0	0	0	0	0	4
NZ_CP021959.1	1	1	1	1	0	1
NZ_CP021961.1	0	0	0	0	1	7
NZ_CP021962.1	0	0	0	1	1	2
NZ_CP022125.1	1	1	1	1	0	2
NZ_CP022126.1	1	1	3	1	1	4
NZ_CP022128.1	0	0	0	1	0	0
NZ_CP022574.1	1	1	1	1	0	4
NZ_CP022575.1	0	1	1	1	0	1
NZ_CP022576.1	0	1	0	1	0	1
NZ_CP022612.1	1	1	3	1	0	19
NZ_CP022613.1	1	1	1	1	0	0
NZ_CP022692.2	1	1	1	1	0	6
NZ_CP022693.2	1	1	1	1	0	3
NZ_CP022694.2	0	1	1	1	0	1
NZ_CP022917.1	1	1	1	1	0	9
NZ_CP022918.1	0	1	0	1	0	0
NZ_CP022920.1	1	1	1	1	0	9
NZ_CP022921.1	0	1	0	1	0	0
NZ_CP022923.1	1	1	1	1	0	9
NZ_CP022925.1	0	0	0	0	0	0
NZ_CP022926.1	1	1	1	1	0	14
NZ_CP023250.1	0	1	0	0	0	9
NZ_CP023251.1	1	1	1	1	0	1
NZ_CP023252.1	0	0	0	0	0	0
NZ_CP023253.1	0	0	0	0	0	0
NZ_CP023417.1	0	1	1	1	1	0
NZ_CP023418.1	1	1	1	1	0	0
NZ_CP023419.1	1	1	1	1	0	7
NZ_CP023420.1	1	1	1	1	0	7
NZ_CP023421.1	0	0	0	0	0	0
NZ_CP023488.1	0	1	2	1	0	9
NZ_CP023489.1	1	1	1	1	0	0
NZ_CP023723.1	1	1	2	1	11	0
NZ_CP023724.1	1	1	2	1	0	9
NZ_CP023725.1	0	1	0	1	0	1
NZ_CP023840.1	1	1	1	1	0	0
NZ_CP023841.1	1	0	0	0	0	13
NZ_CP023842.1	0	0	0	0	0	0
NZ_CP023843.1	0	0	0	0	0	0
NZ_CP023914.1	1	1	1	1	1	2
NZ_CP023915.1	0	0	0	0	0	0
NZ_CP023916.1	1	1	1	1	0	5
NZ_CP023917.1	0	0	0	0	0	2
NZ_CP023918.1	1	1	1	1	0	7
NZ_CP023940.1	0	0	0	0	0	0
NZ_CP023942.1	1	1	2	1	0	5
NZ_CP023943.1	1	1	1	1	0	6
NZ_CP023944.1	0	1	0	1	0	0
NZ_CP023945.1	0	0	0	0	0	0
NZ_CP023947.1	0	0	0	0	0	8
NZ_CP023948.1	1	1	2	1	1	4
NZ_CP024039.1	1	1	1	1	0	5
NZ_CP024040.1	1	1	1	1	0	5
NZ_CP024041.1	0	1	1	1	0	0
NZ_CP024042.1	0	1	0	0	0	1
NZ_CP024043.1	0	1	0	0	0	0
NZ_CP024044.1	0	0	0	0	0	0
NZ_CP024192.1	1	1	3	1	0	9
NZ_CP024193.1	1	1	1	1	0	0
NZ_CP024194.1	1	0	0	0	0	10
NZ_CP024195.1	0	0	0	0	0	0
NZ_CP024196.1	0	0	0	0	0	0
NZ_CP024197.1	1	0	0	0	0	0
NZ_CP024430.1	1	1	1	1	0	8
NZ_CP024431.1	1	1	1	1	0	2
NZ_CP024432.1	0	0	0	0	0	0
NZ_CP024433.1	0	0	0	0	0	0
NZ_CP024434.1	1	0	0	0	0	0
NZ_CP024435.1	0	0	0	0	0	0
NZ_CP024436.1	0	0	0	0	0	0
NZ_CP024459.1	1	1	1	1	6	6
NZ_CP024460.1	0	0	0	1	0	0
NZ_CP024461.1	1	1	2	1	0	4
NZ_CP024462.1	0	1	1	1	0	0
NZ_CP024463.1	0	1	0	1	0	0
NZ_CP024464.1	0	0	0	0	0	0
NZ_CP024465.1	1	0	0	0	0	0
NZ_CP024490.1	0	0	0	0	0	0
NZ_CP024491.1	0	0	0	0	0	0
NZ_CP024492.1	0	0	0	0	0	0
NZ_CP024493.1	1	0	0	0	0	0
NZ_CP024494.1	1	1	0	0	0	1
NZ_CP024495.1	0	0	0	0	0	0
NZ_CP024497.1	0	1	2	1	1	0
NZ_CP024498.1	0	1	0	0	0	0
NZ_CP024522.1	1	1	3	1	0	9
NZ_CP024523.1	1	1	1	1	0	0
NZ_CP024524.1	1	0	0	0	0	10
NZ_CP024525.1	0	0	0	0	0	0
NZ_CP024526.1	0	0	0	0	0	0
NZ_CP024527.1	1	0	0	0	0	0
NZ_CP024529.1	1	1	3	1	0	9
NZ_CP024530.1	1	1	1	1	0	0
NZ_CP024531.1	1	0	0	0	0	10
NZ_CP024532.1	0	0	0	0	0	0
NZ_CP024533.1	0	0	0	0	0	0
NZ_CP024534.1	1	0	0	0	0	0
NZ_CP024536.1	1	1	3	1	0	5
NZ_CP024537.1	1	1	1	1	0	0
NZ_CP024538.1	1	0	0	0	0	10
NZ_CP024539.1	0	0	0	0	0	0
NZ_CP024540.1	0	0	0	0	0	0
NZ_CP024541.1	1	0	0	0	0	0
NZ_CP024543.1	1	1	1	1	0	0
NZ_CP024544.1	1	1	1	1	0	0
NZ_CP024546.1	1	1	1	1	0	0
NZ_CP024547.1	1	1	1	1	0	0
NZ_CP024550.1	1	1	3	1	0	5
NZ_CP024551.1	1	1	1	1	0	0
NZ_CP024552.1	1	0	0	0	0	10
NZ_CP024553.1	0	0	0	0	0	0
NZ_CP024554.1	0	0	0	0	0	0
NZ_CP024555.1	1	0	0	0	0	0
NZ_CP024557.1	1	1	3	1	0	8
NZ_CP024558.1	1	1	1	1	0	0
NZ_CP024559.1	1	0	0	0	0	10
NZ_CP024560.1	0	0	0	0	0	0
NZ_CP024561.1	0	0	0	0	0	0
NZ_CP024562.1	1	0	0	0	0	0
NZ_CP024564.1	1	1	3	1	0	5
NZ_CP024565.1	1	1	1	1	0	0
NZ_CP024566.1	1	0	0	0	0	10
NZ_CP024567.1	0	0	0	0	0	0
NZ_CP024568.1	0	0	0	0	0	0
NZ_CP024569.1	1	0	0	0	0	0
NZ_CP024571.1	1	1	3	1	0	5
NZ_CP024572.1	1	1	1	1	0	0
NZ_CP024573.1	1	0	0	0	0	10
NZ_CP024574.1	0	0	0	0	0	0
NZ_CP024575.1	1	0	0	0	0	0
NZ_CP024708.1	1	0	0	2	10	0
NZ_CP024709.1	0	0	1	1	0	4
NZ_CP024835.1	0	1	1	1	0	1
NZ_CP024836.1	1	1	2	1	0	7
NZ_CP024837.1	0	0	0	0	0	0
NZ_CP024839.1	0	1	1	1	0	6
NZ_CP024840.1	1	1	1	1	0	7
NZ_CP024841.1	0	0	0	0	0	0
NZ_CP024875.1	0	0	0	0	0	3
NZ_CP024876.1	0	1	1	1	0	11
NZ_CP024877.1	0	0	0	1	0	0
NZ_CP024878.1	1	1	2	1	0	2
NZ_CP024879.1	1	1	1	1	0	1
NZ_CP024917.1	1	1	1	1	0	8
NZ_CP024918.1	1	1	1	1	0	0
NZ_CP024919.1	0	1	1	1	0	0
NZ_CP025006.1	1	1	1	1	0	1
NZ_CP025007.1	0	1	1	1	0	3
NZ_CP025009.1	1	1	1	1	0	3
NZ_CP025010.1	1	1	1	1	0	3
NZ_CP025038.1	0	1	2	1	0	4
NZ_CP025039.1	1	1	1	1	0	9
NZ_CP025040.1	1	1	1	1	0	2
NZ_CP025041.1	0	1	1	1	0	1
NZ_CP025042.1	0	0	0	0	0	0
NZ_CP025081.1	1	0	0	2	10	0
NZ_CP025141.1	1	1	2	1	0	5
NZ_CP025142.1	1	1	1	1	0	0
NZ_CP025144.1	1	1	2	1	0	5
NZ_CP025145.1	1	1	1	1	0	0
NZ_CP025147.1	1	1	2	1	0	5
NZ_CP025148.1	1	1	1	1	0	1
NZ_CP025457.1	1	1	1	1	0	0
NZ_CP025458.1	1	0	1	0	0	5
NZ_CP025459.1	0	1	0	1	0	0
NZ_CP025460.1	1	1	0	0	0	0
NZ_CP025462.1	1	1	1	1	5	5
NZ_CP025463.1	1	0	2	0	0	5
NZ_CP025464.1	0	1	0	1	0	0
NZ_CP025465.1	1	1	0	0	0	0
NZ_CP025467.1	0	0	1	0	0	8
NZ_CP025468.1	1	1	1	1	0	1
NZ_CP025469.1	0	0	0	0	0	0
NZ_CP025470.1	1	0	1	1	0	10
NZ_CP025577.1	1	1	1	1	0	0
NZ_CP025578.1	1	0	0	0	0	8
NZ_CP025579.1	1	0	0	0	0	0
NZ_CP025580.1	0	0	0	0	0	0
NZ_CP025683.1	0	0	0	0	5	0
NZ_CP025952.1	1	1	2	1	0	5
NZ_CP025964.2	0	1	2	1	0	4
NZ_CP025965.2	1	1	1	1	0	3
NZ_CP025966.2	1	1	1	1	0	12
NZ_CP026012.1	1	0	0	2	10	0
NZ_CP026018.1	1	0	0	0	0	9
NZ_CP026019.1	0	1	2	1	0	16
NZ_CP026020.1	0	1	1	1	0	2
NZ_CP026022.1	1	0	0	1	10	1
NZ_CP026024.1	1	0	0	2	10	0
NZ_CP026025.1	1	1	1	1	0	1
NZ_CP026131.1	1	1	1	1	0	5
NZ_CP026133.1	0	0	0	0	0	5
NZ_CP026134.1	0	0	0	1	0	0
NZ_CP026135.1	1	1	1	1	0	5
NZ_CP026137.1	0	0	0	0	0	6
NZ_CP026138.1	0	0	0	1	0	0
NZ_CP026139.1	1	1	1	1	0	3
NZ_CP026141.1	1	1	2	1	0	5
NZ_CP026142.1	1	1	1	0	0	0
NZ_CP026146.1	0	0	0	1	0	0
NZ_CP026147.1	0	0	0	0	0	4
NZ_CP026148.1	1	1	1	1	0	3
NZ_CP026150.1	0	0	0	1	0	0
NZ_CP026151.1	1	1	1	1	0	1
NZ_CP026152.1	0	0	0	0	0	3
NZ_CP026156.1	1	1	1	0	0	4
NZ_CP026158.1	1	1	1	1	0	6
NZ_CP026161.1	0	1	2	1	11	0
NZ_CP026163.1	0	1	2	1	0	0
NZ_CP026165.1	0	0	0	1	0	0
NZ_CP026166.1	1	0	0	2	9	0
NZ_CP026172.1	0	1	3	1	0	0
NZ_CP026173.1	0	0	1	0	0	3
NZ_CP026174.1	0	1	1	1	0	3
NZ_CP026175.1	0	1	1	1	0	1
NZ_CP026176.1	0	0	0	0	0	0
NZ_CP026179.1	1	1	1	1	0	11
NZ_CP026180.1	0	0	0	0	0	0
NZ_CP026181.1	0	1	1	1	0	0
NZ_CP026182.1	1	0	0	0	0	0
NZ_CP026183.1	0	0	0	0	0	0
NZ_CP026184.1	1	1	1	1	0	0
NZ_CP026185.1	0	0	0	0	0	0
NZ_CP026186.1	0	1	2	1	1	0
NZ_CP026393.1	0	0	0	0	0	0
NZ_CP026394.1	0	0	0	0	0	1
NZ_CP026395.1	1	1	1	1	0	5
NZ_CP026396.1	1	1	1	1	0	0
NZ_CP026397.1	1	1	1	1	0	0
NZ_CP026398.1	0	1	2	1	0	0
NZ_CP026496.1	1	1	1	1	0	5
NZ_CP026497.1	1	1	1	1	0	1
NZ_CP026587.1	1	0	0	2	10	0
NZ_CP026588.1	1	1	1	1	0	9
NZ_CP026589.1	1	0	1	0	0	4
NZ_CP026590.1	0	0	1	1	0	3
NZ_CP026752.1	1	1	1	1	0	1
NZ_CP026753.1	1	0	0	0	0	14
NZ_CP027037.1	0	1	1	1	0	10
NZ_CP027038.1	1	1	2	1	0	13
NZ_CP027039.1	1	1	1	1	0	1
NZ_CP027040.1	1	1	0	0	0	0
NZ_CP027041.1	0	0	0	0	0	0
NZ_CP027043.1	1	1	2	1	0	15
NZ_CP027044.1	1	1	1	1	0	5
NZ_CP027045.1	0	0	0	1	0	0
NZ_CP027046.1	0	0	0	0	0	0
NZ_CP027047.1	1	0	0	0	0	8
NZ_CP027049.1	1	1	1	1	0	4
NZ_CP027050.1	1	1	1	1	0	5
NZ_CP027051.1	0	1	1	1	0	1
NZ_CP027052.1	0	1	0	1	0	1
NZ_CP027054.1	1	1	1	1	0	6
NZ_CP027055.1	1	1	2	1	0	15
NZ_CP027056.1	0	0	1	0	0	3
NZ_CP027057.1	0	1	1	1	0	1
NZ_CP027058.1	0	1	0	1	0	1
NZ_CP027147.1	0	0	0	0	0	0
NZ_CP027148.1	0	1	1	1	0	1
NZ_CP027149.1	0	0	0	0	0	1
NZ_CP027150.1	1	0	0	0	0	6
NZ_CP027151.1	0	0	0	0	0	0
NZ_CP027152.1	1	1	1	1	0	5
NZ_CP027153.1	0	0	0	0	0	0
NZ_CP027154.1	0	0	0	0	0	0
NZ_CP027155.1	0	0	0	1	0	0
NZ_CP027156.1	0	1	2	1	0	1
NZ_CP027157.1	0	1	1	1	0	0
NZ_CP027158.1	1	1	1	1	0	3
NZ_CP027159.1	0	0	0	0	0	0
NZ_CP027161.1	0	1	2	1	0	6
NZ_CP027162.1	1	0	0	0	0	6
NZ_CP027163.1	0	0	0	0	0	0
NZ_CP027164.1	0	0	0	0	0	1
NZ_CP027613.1	1	1	1	1	0	4
NZ_CP027614.1	1	1	1	1	0	0
NZ_CP027615.1	0	0	0	0	0	0
NZ_CP027616.1	0	1	1	1	0	9
NZ_CP027617.1	1	1	1	1	0	0
NZ_CP028177.1	1	1	1	1	0	7
NZ_CP028178.1	1	1	1	1	0	8
NZ_CP028179.1	1	0	0	0	0	4
NZ_CP028479.1	1	1	1	1	0	0
NZ_CP028480.1	1	1	1	1	0	3
NZ_CP028717.1	1	1	1	1	0	14
NZ_CP028718.1	0	1	1	1	0	1
NZ_CP028784.1	1	1	1	1	0	0
NZ_CP028785.2	0	0	0	0	0	0
NZ_CP028786.2	0	1	1	1	1	2
NZ_CP028851.1	0	1	2	1	0	5
NZ_CP028852.1	1	0	0	2	10	0
NZ_CP028853.1	0	0	1	0	0	9
NZ_CP028854.1	1	1	2	1	0	1
NZ_CP028855.1	1	1	1	1	0	0
NZ_CP028856.1	0	1	1	1	0	0
NZ_CP028857.1	0	1	0	0	0	0
NZ_CP028929.1	0	1	2	1	0	10
NZ_CP028930.1	1	1	1	1	0	0
NZ_CP028931.1	1	0	0	0	0	13
NZ_CP028954.1	1	1	1	1	0	2
NZ_CP028955.1	1	1	0	0	0	4
NZ_CP028991.1	1	0	0	0	0	3
NZ_CP028992.1	0	0	0	0	0	0
NZ_CP028993.1	0	1	0	0	0	1
NZ_CP028995.1	1	1	1	1	0	4
NZ_CP028996.1	1	1	2	1	0	11
NZ_CP028997.1	0	0	0	1	0	0
NZ_CP028998.1	0	1	0	1	0	0
NZ_CP028999.1	1	1	1	1	0	1
NZ_CP029000.1	1	1	1	1	0	4
NZ_CP029098.1	0	0	1	1	0	0
NZ_CP029100.1	0	1	0	0	0	1
NZ_CP029101.1	1	1	1	1	0	6
NZ_CP029102.1	0	1	1	1	0	6
NZ_CP029135.1	1	0	0	0	0	5
NZ_CP029136.1	1	1	1	1	0	0
NZ_CP029138.1	1	1	1	1	0	3
NZ_CP029139.1	0	0	0	0	0	0
NZ_CP029385.1	0	0	0	0	0	0
NZ_CP029386.1	0	1	1	1	1	2
NZ_CP029387.1	1	1	1	1	0	1
NZ_CP029583.1	1	1	1	1	0	0
NZ_CP029584.1	0	0	0	0	0	0
NZ_CP029585.1	0	0	0	0	0	0
NZ_CP029586.1	1	0	0	0	0	13
NZ_CP029588.1	1	1	1	1	0	9
NZ_CP029589.1	0	0	0	0	0	0
NZ_CP029591.1	0	1	2	1	0	10
NZ_CP029592.1	1	1	0	0	0	0
NZ_CP029723.1	1	1	0	0	0	6
NZ_CP029724.1	1	1	1	1	0	2
NZ_CP029739.1	0	0	0	0	0	0
NZ_CP029740.1	0	1	1	1	0	3
NZ_CP029779.1	0	0	0	0	0	0
NZ_CP030066.1	0	0	0	0	5	0
NZ_CP030067.1	1	1	1	1	0	0
NZ_CP030068.1	1	0	0	0	0	0
NZ_CP030069.1	0	0	0	0	0	0
NZ_CP030071.1	1	1	1	1	0	0
NZ_CP030130.1	0	1	0	1	0	0
NZ_CP030131.1	1	1	0	0	0	0
NZ_CP030132.1	0	1	2	1	0	23
NZ_CP030133.1	0	0	0	0	0	0
NZ_CP030134.1	0	0	0	0	0	2
NZ_CP030135.1	1	1	1	1	0	1
NZ_CP030267.1	0	0	1	0	0	2
NZ_CP030268.1	0	0	0	1	0	0
NZ_CP030270.1	1	0	0	2	11	3
NZ_CP030342.1	0	1	2	1	0	3
NZ_CP030343.1	1	1	1	1	0	6
NZ_CP030344.1	0	1	0	0	0	0
NZ_CP030924.1	1	0	0	2	10	0
NZ_CP031578.1	0	0	0	0	0	0
NZ_CP031579.1	0	0	0	0	0	0
NZ_CP031580.1	0	1	1	1	0	0
NZ_CP031581.1	1	0	0	0	0	0
NZ_CP031582.1	0	0	1	0	0	0
NZ_CP031583.1	1	1	1	1	0	1
NZ_CP031584.1	1	1	2	1	0	8
NZ_CP031614.1	1	1	1	1	0	4
NZ_CP031615.1	1	1	1	1	0	2
NZ_CP031616.1	0	1	1	1	0	0
NZ_CP031717.1	0	1	0	0	0	5
NZ_CP031718.1	0	1	0	1	0	0
NZ_CP031719.1	1	1	0	0	0	0
NZ_CP031720.1	1	1	2	1	0	3
NZ_CP031790.1	0	1	0	0	11	0
NZ_CP031791.1	0	0	0	1	0	0
NZ_CP031793.1	1	1	1	1	0	0
NZ_CP031794.1	0	0	0	0	0	0
NZ_CP031796.1	0	0	0	0	1	0
NZ_CP031797.1	0	0	0	0	0	0
NZ_CP031799.1	0	0	0	0	0	0
NZ_CP031801.1	1	1	1	1	0	0
NZ_CP031802.1	1	1	2	1	0	16
NZ_CP031803.1	0	0	0	1	0	0
NZ_CP031804.1	1	1	1	1	0	1
NZ_CP031805.1	1	1	1	1	0	1
NZ_CP031806.1	0	0	0	0	0	0
NZ_CP031807.1	0	1	0	1	0	0
NZ_CP031809.1	0	0	0	0	1	0
NZ_CP031815.1	0	0	0	0	0	0
NZ_CP031816.1	0	0	0	0	0	0
NZ_CP031818.1	0	1	2	1	1	0
NZ_CP031819.1	0	0	0	0	0	0
NZ_CP031820.1	0	0	0	0	0	0
NZ_CP031821.1	0	0	0	0	0	0
NZ_CP031822.1	0	0	0	0	0	0
NZ_CP031850.1	1	1	3	1	0	11
NZ_CP031851.1	0	1	1	1	0	0
NZ_CP031852.1	1	1	1	1	0	0
NZ_CP031853.1	0	0	0	0	0	0
NZ_CP031882.1	0	0	0	0	0	0
NZ_CP031883.1	1	0	0	0	0	8
NZ_CP031884.1	0	1	1	1	1	1
NZ_CP031935.1	1	0	0	2	6	0
NZ_CP031936.1	1	0	1	0	0	4
NZ_CP031937.1	1	1	2	1	0	6
NZ_CP032164.1	1	0	0	2	5	0
NZ_CP032165.1	1	1	1	1	1	4
NZ_CP032166.1	0	0	1	0	0	5
NZ_CP032168.1	1	1	2	1	0	8
NZ_CP032169.1	1	0	0	0	0	0
NZ_CP032170.1	1	1	1	1	0	2
NZ_CP032171.1	0	0	0	0	0	0
NZ_CP032172.1	0	0	1	1	0	0
NZ_CP032173.1	0	0	0	0	0	0
NZ_CP032174.1	1	1	2	1	0	1
NZ_CP032176.1	1	0	0	0	0	12
NZ_CP032177.1	0	1	0	1	0	0
NZ_CP032186.1	1	1	1	1	0	4
NZ_CP032187.1	0	0	0	1	0	0
NZ_CP032188.1	1	1	2	1	0	4
NZ_CP032189.1	1	1	1	1	0	2
NZ_CP032190.1	0	1	1	1	0	0
NZ_CP032191.1	0	0	0	0	0	0
NZ_CP032195.1	1	1	1	1	0	3
NZ_CP032196.1	0	0	0	0	0	0
NZ_CP032197.1	0	0	0	0	0	9
NZ_CP032198.1	0	1	1	1	0	0
NZ_CP032199.1	0	1	0	1	0	0
NZ_CP032206.1	0	0	0	1	0	0
NZ_CP032208.1	0	1	1	1	0	0
NZ_CP032209.1	1	1	1	1	0	0
NZ_CP032210.1	0	0	1	1	0	0
NZ_CP032211.1	0	0	0	0	0	0
NZ_CP032212.1	1	0	0	0	0	14
NZ_CP032223.1	0	1	1	1	0	0
NZ_CP032224.1	0	0	0	0	0	0
NZ_CP032225.1	0	0	0	1	0	0
NZ_CP032226.1	1	1	1	1	0	6
NZ_CP032227.1	1	0	0	0	0	8
NZ_CP032241.1	1	0	0	1	5	0
NZ_CP032242.1	0	1	1	1	0	4
NZ_CP032243.1	1	1	1	1	0	5
NZ_CP032832.1	1	1	1	1	35	0
NZ_CP032834.1	1	0	0	1	5	0
NZ_CP032835.1	0	0	0	0	2	0
NZ_CP032836.1	1	1	1	1	0	0
NZ_CP032837.1	0	0	0	0	1	0
NZ_CP032838.1	0	0	0	0	0	0
NZ_CP033392.1	0	1	0	1	0	0
NZ_CP033393.1	1	1	0	0	0	0
NZ_CP033394.1	1	1	1	1	0	8
NZ_CP033395.1	0	1	0	1	0	1
NZ_CP033402.1	1	1	1	1	0	5
NZ_CP033403.1	0	1	0	1	0	0
NZ_CP033404.1	2	1	2	1	0	3
NZ_CP033624.1	0	0	0	0	0	0
NZ_CP033626.1	0	0	0	0	0	0
NZ_CP033627.1	1	1	1	1	0	0
NZ_CP033628.1	1	1	1	1	0	3
NZ_CP033629.1	1	1	1	1	0	2
NZ_CP033630.1	0	2	0	2	0	0
NZ_CP033755.1	0	1	1	1	0	0
NZ_CP033757.1	0	0	0	0	0	0
NZ_CP033758.1	0	0	0	0	0	0
NZ_CP033759.1	0	0	0	0	0	0
NZ_CP033774.1	1	1	1	1	0	0
NZ_CP033775.1	1	1	1	1	0	6
NZ_CP033776.1	2	0	0	0	0	0
NZ_CP033778.1	0	0	0	0	0	0
NZ_CP033779.1	1	0	0	0	0	0
NZ_CP033947.1	0	1	1	1	0	5
NZ_CP033948.1	0	1	0	0	5	5
NZ_CP033949.1	0	0	0	0	0	0
NZ_CP033950.1	0	1	0	0	0	1
NZ_CP033951.1	0	0	0	0	0	0
NZ_CP033952.1	0	1	0	0	0	0
NZ_CP033955.1	1	0	0	2	6	0
NZ_CP033956.1	1	0	1	0	0	4
NZ_CP033957.1	1	1	1	1	0	6
NZ_CP033958.1	0	1	0	1	0	0
NZ_CP033959.1	1	1	0	0	0	0
NZ_CP033961.1	1	0	0	1	6	0
NZ_CP033962.1	1	0	2	0	0	5
NZ_CP033963.1	1	1	1	1	0	0
NZ_CP033964.1	0	1	0	1	0	0
NZ_CP033965.1	1	1	0	0	0	0
NZ_CP034040.1	0	1	2	1	0	3
NZ_CP034041.1	1	1	1	1	0	1
NZ_CP034042.1	0	0	0	0	0	0
NZ_CP034043.1	1	1	0	0	0	0
NZ_CP034046.1	0	1	1	2	5	8
NZ_CP034047.1	0	0	0	1	0	0
NZ_CP034048.1	1	1	2	1	0	3
NZ_CP034049.1	0	0	0	0	0	0
NZ_CP034050.1	0	0	0	0	0	0
NZ_CP034051.1	0	0	0	0	0	0
NZ_CP034052.1	0	0	0	0	0	0
NZ_CP034083.1	1	0	0	2	10	0
NZ_CP034084.1	0	1	2	1	0	7
NZ_CP034085.1	1	1	1	1	0	3
NZ_CP034124.1	1	0	0	2	6	0
NZ_CP034125.1	1	0	1	0	0	3
NZ_CP034126.1	1	1	1	1	0	6
NZ_CP034127.1	1	1	0	0	0	0
NZ_CP034282.1	1	1	1	1	0	12
NZ_CP034283.1	1	1	1	1	0	1
NZ_CP034284.1	0	1	1	1	0	2
NZ_CP034322.1	1	1	1	1	0	5
NZ_CP034406.1	0	1	3	1	0	13
NZ_CP034407.1	0	1	1	1	0	0
NZ_CP034416.1	1	0	0	2	6	0
NZ_CP034417.1	1	0	2	0	0	5
NZ_CP034418.1	0	1	0	1	0	0
NZ_CP034419.1	1	1	0	0	0	0
NZ_CP034761.1	0	1	0	0	0	8
NZ_CP034762.1	0	1	0	0	0	1
NZ_CP034763.1	0	0	0	0	0	0
NZ_CP034764.1	0	0	0	0	0	0
NZ_CP034765.1	0	0	0	0	0	0
NZ_CP034776.1	1	0	0	2	10	0
NZ_CP034777.1	0	1	1	1	0	1
NZ_CP035195.1	1	1	1	1	0	1
NZ_CP035197.1	0	0	0	0	0	0
NZ_CP035198.1	0	1	0	0	0	5
NZ_CP035199.1	0	0	0	1	0	0
NZ_CP035200.1	1	0	1	0	0	1
NZ_CP035201.1	1	0	0	0	0	0
NZ_CP035203.1	0	0	0	0	0	0
NZ_CP035204.1	2	1	1	1	0	10
NZ_CP035205.1	1	1	1	1	0	1
NZ_CP035206.1	1	1	0	0	0	0
NZ_CP035211.1	1	1	1	1	0	0
NZ_CP035212.1	1	0	0	0	0	11
NZ_CP035213.1	1	1	1	1	0	1
NZ_CP035384.1	1	1	1	1	10	0
NZ_CP035536.1	0	1	1	1	0	3
NZ_CP035537.1	0	1	1	1	1	2
NZ_CP035538.1	1	0	0	0	0	4
NZ_CP035539.1	0	1	0	0	0	0
NZ_CP036188.1	0	1	1	1	0	13
NZ_CP036189.1	1	0	0	0	0	0
NZ_CP036191.1	1	0	0	2	10	1
NZ_CP036192.1	1	1	2	1	0	7
NZ_CP036193.1	1	1	1	1	0	3
NZ_CP036194.1	0	0	0	1	0	0
NZ_CP036195.1	0	1	1	1	1	2
NZ_CP036196.1	0	1	0	1	0	0
NZ_CP036197.1	0	1	0	0	0	1
NZ_CP036198.1	1	1	0	0	0	0
NZ_CP036301.1	2	1	2	1	0	3
NZ_CP036302.1	1	1	1	1	0	5
NZ_CP036303.1	0	1	0	1	0	0
NZ_CP036304.1	1	1	0	0	0	0
NZ_CP036306.1	1	0	1	0	0	5
NZ_CP036307.1	1	1	1	1	0	6
NZ_CP036308.1	0	1	0	1	0	0
NZ_CP036309.1	1	1	0	0	0	0
NZ_CP036321.1	1	1	1	1	0	6
NZ_CP036322.1	0	0	0	0	0	0
NZ_CP036323.1	0	1	0	0	0	1
NZ_CP036324.1	0	0	0	0	0	0
NZ_CP036325.1	0	0	0	0	0	0
NZ_CP036326.1	0	1	0	0	0	0
NZ_CP036328.1	1	1	1	1	0	6
NZ_CP036329.1	0	1	0	0	5	4
NZ_CP036330.1	0	0	0	0	0	0
NZ_CP036331.1	0	1	0	0	0	2
NZ_CP036332.1	0	0	0	0	0	1
NZ_CP036333.1	0	1	0	0	0	0
NZ_CP036334.1	0	0	0	0	0	0
NZ_CP036336.1	0	1	2	1	0	8
NZ_CP036337.1	0	1	1	1	0	8
NZ_CP036338.1	1	0	0	0	0	0
NZ_CP036362.1	0	1	1	1	0	2
NZ_CP036363.1	1	1	1	1	0	5
NZ_CP036364.1	1	1	0	0	0	0
NZ_CP036366.1	0	1	0	1	0	3
NZ_CP036367.1	0	1	0	1	0	1
NZ_CP036368.1	1	1	1	1	0	5
NZ_CP036369.1	0	1	0	1	0	0
NZ_CP036370.1	1	1	0	0	0	0
NZ_CP036372.1	1	1	2	1	0	5
NZ_CP036373.1	0	0	0	1	0	0
NZ_CP036374.1	0	1	0	1	0	0
NZ_CP036375.1	1	1	0	0	0	0
NZ_CP036439.1	0	1	2	1	0	0
NZ_CP036440.1	0	0	1	0	0	2
NZ_CP036441.1	0	1	0	1	0	1
NZ_CP036443.1	1	1	1	1	0	2
NZ_CP036444.1	0	0	0	0	0	0
NZ_CP036445.1	0	1	0	0	0	0
NZ_CP036446.1	1	1	2	1	0	1
NZ_CP036447.1	1	1	0	0	0	7
NZ_CP036448.1	0	0	1	0	0	2
NZ_CP036449.1	0	1	0	1	0	1
NZ_CP037743.1	1	0	0	2	10	0
NZ_CP037744.1	1	1	1	1	0	3
NZ_CP037929.1	1	1	1	1	0	12
NZ_CP037930.1	0	1	1	1	0	5
NZ_CP037964.1	1	1	0	0	0	14
NZ_CP037965.1	0	1	1	1	1	2
NZ_CP037966.1	1	1	1	1	0	0
NZ_CP037967.1	0	0	0	0	0	0
NZ_CP039525.1	1	1	1	1	0	0
NZ_CP039526.1	1	1	2	1	6	11
NZ_CP039809.1	1	1	1	1	0	5
NZ_CP039810.1	2	1	2	1	0	3
NZ_CP039811.1	0	1	1	1	1	2
NZ_CP039812.1	0	0	0	1	0	0
NZ_CP039820.1	1	1	1	1	0	5
NZ_CP039821.1	1	1	1	1	0	4
NZ_CP039822.1	0	0	0	1	0	0
NZ_CP039937.1	1	1	0	0	0	9
NZ_CP039938.1	1	1	1	1	0	1
NZ_CP039940.1	1	1	0	0	0	9
NZ_CP039941.1	1	1	1	1	0	1
NZ_CP039943.1	1	1	0	0	0	9
NZ_CP039944.1	1	1	1	1	0	1
NZ_CP039946.1	1	1	0	0	0	9
NZ_CP039947.1	1	1	1	1	0	1
NZ_CP039949.1	1	1	0	0	0	9
NZ_CP039950.1	1	1	1	1	0	1
NZ_CP039952.1	0	1	0	0	0	12
NZ_CP039953.1	1	1	1	1	0	1
NZ_CP039955.1	0	1	0	0	0	12
NZ_CP039956.1	1	1	1	1	0	1
NZ_CP039958.1	1	1	0	0	0	9
NZ_CP039959.1	1	1	1	1	0	1
NZ_CP039961.1	1	1	0	0	0	9
NZ_CP039962.1	1	1	1	1	0	1
NZ_CP040024.1	1	1	2	1	0	5
NZ_CP040025.1	1	1	1	1	0	4
NZ_CP040026.1	0	0	0	1	0	0
NZ_CP040027.1	1	0	0	0	0	0
NZ_CP040029.1	1	1	2	1	0	12
NZ_CP040030.1	1	1	1	1	0	3
NZ_CP040031.1	1	1	1	1	0	1
NZ_CP040032.1	1	1	0	0	0	0
NZ_CP040034.1	1	1	2	1	0	12
NZ_CP040035.1	1	1	1	1	0	3
NZ_CP040036.1	1	1	1	1	0	1
NZ_CP040037.1	1	0	0	0	0	0
NZ_CP040039.1	1	1	2	1	0	4
NZ_CP040123.1	0	1	1	1	0	3
NZ_CP040124.1	1	0	1	1	0	2
NZ_CP040125.1	0	1	0	1	0	0
NZ_CP040362.1	1	0	0	0	0	6
NZ_CP040534.1	1	0	0	1	6	0
NZ_CP040535.1	1	1	2	1	0	5
NZ_CP040536.1	1	1	1	1	0	0
NZ_CP040537.1	0	1	0	1	0	0
NZ_CP040538.1	1	1	0	0	0	0
NZ_CP040540.1	1	0	0	1	6	0
NZ_CP040541.1	1	1	2	1	0	5
NZ_CP040542.1	1	1	1	1	0	0
NZ_CP040543.1	0	1	0	1	0	0
NZ_CP040544.1	1	1	0	0	0	0
NZ_CP040546.1	1	0	0	1	5	0
NZ_CP040547.1	1	1	2	1	0	5
NZ_CP040548.1	1	1	1	1	0	0
NZ_CP040549.1	0	1	0	1	0	0
NZ_CP040550.1	1	1	0	0	0	0
NZ_CP040594.1	0	1	1	1	0	0
NZ_CP040595.1	1	1	2	1	6	3
NZ_CP040596.1	0	1	0	1	0	0
NZ_CP040597.1	0	0	0	1	0	0
NZ_CP040598.1	1	1	1	1	1	2
NZ_CP040599.1	0	0	0	0	0	0
NZ_CP040725.1	0	1	1	1	0	0
NZ_CP040726.1	1	1	2	1	5	5
NZ_CP040727.1	0	0	0	0	0	0
NZ_CP040728.1	0	0	0	0	0	8
NZ_CP040729.1	0	0	0	1	0	0
NZ_CP040730.1	2	0	0	0	0	7
NZ_CP040731.1	1	0	0	0	0	5
NZ_CP040859.1	1	1	1	1	0	6
NZ_CP040860.1	0	0	0	0	0	0
NZ_CP040862.1	1	1	1	1	6	0
NZ_CP040992.1	0	1	0	1	0	0
NZ_CP040994.1	0	1	0	1	2	0
NZ_CP040995.1	1	1	1	1	1	0
NZ_CP040996.1	0	0	0	0	0	0
NZ_CP041083.1	1	1	3	1	0	15
NZ_CP041084.1	1	1	1	1	0	3
NZ_CP041085.1	1	1	1	1	0	1
NZ_CP041086.1	1	0	0	0	0	3
NZ_CP041087.1	0	0	0	0	0	0
NZ_CP041088.1	1	1	0	0	0	0
NZ_CP041089.1	0	0	0	0	0	0
NZ_CP041093.1	0	1	1	1	0	9
NZ_CP041094.1	1	1	1	1	6	0
NZ_CP041095.1	1	1	1	1	0	1
NZ_CP041096.1	0	0	0	0	0	0
NZ_CP041097.1	1	1	0	0	0	0
NZ_CP041098.1	0	1	0	0	0	0
NZ_CP041100.1	1	1	1	1	0	0
NZ_CP041101.1	0	0	0	1	0	0
NZ_CP041102.1	1	1	1	1	0	4
NZ_CP041103.1	1	1	2	1	0	6
NZ_CP041104.1	1	0	1	0	0	1
NZ_CP041105.1	0	1	1	1	0	0
NZ_CP041106.1	0	0	0	0	0	0
NZ_CP041107.1	0	0	0	0	0	0
NZ_CP041108.1	0	0	0	0	0	0
NZ_CP041109.1	0	0	0	0	0	0
NZ_CP041374.1	1	0	0	2	6	0
NZ_CP041375.1	1	0	1	0	0	4
NZ_CP041376.1	1	1	2	1	0	6
NZ_CP041377.1	0	1	0	1	0	0
NZ_CP041378.1	1	1	0	0	0	0
NZ_CP041640.1	1	1	1	1	0	10
NZ_CP041641.1	1	1	2	1	0	5
NZ_CP041642.1	1	1	1	1	1	9
NZ_CP041645.1	0	0	0	0	0	2
NZ_CP041928.1	1	1	1	1	0	5
NZ_CP041929.1	0	0	0	1	0	0
NZ_CP041930.1	0	1	2	1	1	2
NZ_CP041931.1	0	1	1	1	0	2
NZ_CP041947.1	0	1	1	1	0	2
NZ_CP041948.1	1	1	1	1	0	2
NZ_CP041949.1	1	1	1	1	0	3
NZ_CP041950.1	0	0	0	0	0	0
NZ_CP041951.1	0	0	0	0	0	0
NZ_CP041952.1	0	0	0	0	0	0
NZ_CP041953.1	0	0	0	0	0	0
NZ_CP041954.1	0	0	0	0	0	0
NZ_CP042482.1	0	0	0	0	0	0
NZ_CP042483.1	1	1	1	1	0	5
NZ_CP042484.1	0	0	0	0	0	5
NZ_CP042485.1	0	0	0	0	0	0
NZ_CP042486.1	0	0	0	0	0	3
NZ_CP042487.1	0	0	0	0	0	0
NZ_CP042521.1	1	1	1	1	0	0
NZ_CP042522.1	1	1	1	1	0	8
NZ_CP042523.1	0	0	0	0	0	0
NZ_CP042883.1	1	1	1	1	0	2
NZ_CP042884.1	1	0	0	0	0	0
NZ_CP042975.1	0	0	0	1	4	0
NZ_CP042976.1	0	0	1	1	0	2
NZ_CP043048.1	0	0	0	0	0	8
NZ_CP043049.1	1	1	1	1	0	3
NZ_CP043050.1	0	0	1	1	0	1
NZ_CP043933.1	0	1	2	1	0	8
NZ_CP043934.1	0	0	0	0	0	0
NZ_CP043935.1	1	1	1	1	0	10
NZ_CP043936.1	1	1	0	0	0	8
NZ_CP044029.1	1	1	1	1	0	6
NZ_CP044030.1	0	0	0	1	0	0
NZ_CP044032.1	1	1	1	1	0	1
NZ_CP044034.1	0	0	0	1	0	1
NZ_CP044035.1	1	1	1	1	1	2
NZ_CP044036.1	0	0	0	0	0	6
NZ_CP044037.1	1	0	0	0	0	2
NZ_CP044038.1	1	1	1	1	0	0
NZ_CP044040.1	1	1	0	0	0	1
NZ_CP044041.1	0	0	0	0	0	0
NZ_CP044042.1	0	0	0	0	0	0
NZ_CP044043.1	0	1	0	0	5	5
NZ_CP044044.1	0	0	0	0	0	0
NZ_CP044045.1	0	1	2	1	0	3
NZ_CP044046.1	0	0	0	1	0	0
NZ_CP044048.1	0	1	0	0	0	0
NZ_CP044259.1	1	1	2	0	0	4
NZ_CP044260.1	0	1	0	1	0	0
NZ_CP045016.1	1	0	1	1	0	7
NZ_CP045017.1	1	1	1	1	0	0
NZ_CP045018.1	0	0	0	0	0	0
NZ_CP045019.1	0	0	0	0	0	0
NZ_CP045020.1	0	0	0	0	0	0
NZ_CP045021.1	0	0	0	0	0	0
NZ_CP045022.1	1	0	1	1	0	2
NZ_CP045194.1	0	0	0	0	1	0
NZ_CP045195.1	0	1	1	1	0	2
NZ_CP045264.1	1	0	1	0	0	6
NZ_CP045265.1	0	1	0	1	0	0
NZ_CP045266.1	1	1	0	0	0	0
NZ_CP045662.1	0	0	0	0	0	0
NZ_CP045663.1	0	0	0	0	0	0
NZ_CP045675.1	1	0	0	2	6	0
NZ_CP045676.1	0	1	1	1	0	6
NZ_CP045677.1	0	0	0	1	0	2
NZ_CP045678.1	0	0	1	0	0	0
NZ_CP045679.1	0	0	0	1	0	0
NZ_CP045680.1	0	1	0	0	0	1
NZ_CP045681.1	0	0	0	0	0	0
NZ_CP045682.1	0	0	0	0	0	0
NZ_CP045683.1	1	0	0	0	0	0
NZ_CP045684.1	1	1	0	0	0	0
NZ_CP045685.1	0	0	0	0	0	0
NZ_CP045686.1	1	0	0	0	0	0
NZ_CP045691.1	1	1	1	1	0	0
NZ_CP045692.1	0	1	1	1	9	0
NZ_CP045693.1	1	0	1	0	0	0
NZ_CP045796.1	0	1	0	1	0	1
NZ_CP046382.1	1	1	1	1	0	11
NZ_CP046383.1	0	0	0	1	0	0
NZ_CP046384.1	0	0	1	0	0	5
NZ_CP046385.1	1	1	0	0	0	0
NZ_CP046613.1	0	0	0	0	0	2
NZ_CP046614.1	0	0	1	0	0	5
NZ_CP046940.1	0	1	0	0	0	12
NZ_CP046941.1	0	0	0	1	0	0
NZ_CP046942.1	0	0	1	0	0	5
NZ_CP046943.1	0	1	1	1	0	0
NZ_CP046944.1	0	0	0	0	0	0
NZ_CP046945.1	0	0	1	0	0	0
NZ_CP046946.1	0	0	0	0	0	0
NZ_CP046947.1	0	0	0	0	0	0
NZ_CP046950.1	1	1	1	1	0	12
NZ_CP046951.1	0	0	0	1	0	0
NZ_CP046952.1	0	0	1	0	0	5
NZ_CP046953.1	1	1	0	0	0	0
NZ_CP047161.1	1	0	1	0	0	5
NZ_CP047162.1	0	1	0	1	0	0
NZ_CP047193.1	1	0	0	2	6	0
NZ_CP047194.1	1	0	1	1	0	5
NZ_CP047195.1	1	1	1	1	0	6
NZ_CP047196.1	0	1	0	1	0	0
NZ_CP047272.1	1	1	3	1	0	10
NZ_CP047337.1	1	1	2	1	0	16
NZ_CP047338.1	1	0	0	0	0	5
NZ_CP047339.1	0	0	0	0	0	3
NZ_CP047634.1	1	1	1	1	0	6
NZ_CP047635.1	1	1	1	1	5	0
NZ_CP047636.1	0	0	0	1	0	0
NZ_CP047637.1	1	1	1	1	0	1
NZ_CP047638.1	0	1	0	1	0	0
NZ_CP047676.1	1	0	0	2	10	0
NZ_CP047678.1	1	0	0	2	10	0
NZ_CP047701.1	1	1	3	1	5	7
NZ_CP047702.1	1	1	1	1	0	0
NZ_CP047703.1	1	1	3	1	0	5
NZ_CP047704.1	1	1	1	1	0	5
NZ_CP047705.1	0	1	0	1	0	0
NZ_CP047706.1	0	0	0	0	0	0
NZ_CP047708.1	1	1	1	1	0	0
NZ_CP047709.1	1	1	1	1	0	7
NZ_CP049605.1	1	1	1	1	0	0
NZ_CP049717.1	1	1	1	1	0	4
NZ_CP049718.1	1	1	0	0	0	10
NZ_CP049720.1	1	1	1	1	0	9
NZ_CP049948.1	1	1	1	1	0	1
NZ_CP049949.1	1	1	0	0	0	8
NZ_CP049951.1	1	1	1	1	0	1
NZ_CP049952.1	1	1	0	0	0	5
NZ_CP049954.1	1	1	1	1	0	1
NZ_CP049955.1	1	1	0	0	0	9
NZ_CP050337.1	1	1	1	1	0	8
NZ_CP050338.1	0	0	0	1	0	0
NZ_CP050339.1	0	0	0	0	0	2
NZ_CP050340.1	0	0	0	1	0	0
NZ_CP050341.1	1	1	0	0	0	0
NZ_CP050343.1	1	1	1	1	0	7
NZ_CP050344.1	0	0	0	1	0	0
NZ_CP050345.1	0	0	0	0	0	3
NZ_CP050346.1	0	1	0	1	0	0
NZ_CP050347.1	1	1	0	0	0	0
NZ_CP050349.1	1	1	1	1	0	7
NZ_CP050350.1	0	0	0	1	0	0
NZ_CP050351.1	0	0	0	0	0	3
NZ_CP050352.1	0	1	0	1	0	0
NZ_CP050353.1	1	1	0	0	0	0
NZ_CP050355.1	1	1	1	1	0	9
NZ_CP050356.1	0	0	0	1	0	0
NZ_CP050357.1	0	0	0	0	0	3
NZ_CP050358.1	0	1	0	1	0	0
NZ_CP050359.1	1	1	0	0	0	0
NZ_CP050361.1	1	1	1	1	0	2
NZ_CP050362.1	0	0	0	0	0	0
NZ_CP050363.1	0	0	0	0	0	0
NZ_CP050364.1	0	1	0	0	0	10
NZ_CP050365.1	0	0	0	1	0	0
NZ_CP050366.1	0	0	0	0	0	0
NZ_CP050367.1	1	1	2	1	0	6
NZ_CP050368.1	0	0	0	0	0	1
NZ_CP050369.1	1	0	0	0	0	0
NZ_CP050370.1	0	0	0	0	0	0
NZ_CP050372.1	1	1	2	1	0	3
NZ_CP050373.1	1	1	1	1	0	0
NZ_CP050374.1	0	0	0	0	0	6
NZ_CP050375.1	0	1	1	1	0	2
NZ_CP050377.1	1	0	0	0	0	0
NZ_CP050378.1	0	2	0	0	0	0
NZ_CP050379.1	0	1	1	1	0	11
NZ_CP050380.1	1	1	1	1	6	8
NZ_CP050381.1	0	1	1	1	0	1
NZ_CP050823.1	0	0	0	0	1	0
NZ_CP050824.1	0	0	0	0	0	0
NZ_CP050825.1	1	1	0	0	0	0
NZ_CP050827.1	0	0	0	0	0	2
NZ_CP050828.1	1	1	0	0	0	0
NZ_CP050830.1	0	0	0	0	1	0
NZ_CP050835.1	1	1	1	1	0	4
NZ_CP050836.1	0	0	0	0	0	1
NZ_CP050837.1	1	1	1	1	0	0
NZ_CP050838.1	1	1	0	0	0	0
NZ_CP050839.1	0	1	0	0	0	0
NZ_CP050841.1	0	0	0	0	0	0
NZ_CP050842.1	1	0	0	0	0	0
NZ_CP050844.1	0	0	0	0	1	0
NZ_CP050846.1	1	1	1	1	0	0
NZ_CP050847.1	0	0	0	0	0	0
NZ_CP050859.2	1	1	1	1	0	3
NZ_CP050860.1	1	1	1	1	5	9
NZ_CP052037.1	1	0	0	2	9	0
NZ_CP053036.1	1	1	1	1	0	5
NZ_CP053037.1	0	0	0	0	0	8
NZ_CP053038.1	1	1	1	1	0	0
NZ_CP053039.1	1	1	0	0	0	1
NZ_CP053040.1	0	0	0	0	0	0
NZ_CP053041.1	0	0	0	0	0	0
NZ_CP053365.1	1	1	4	1	1	9
NZ_CP053366.1	0	0	0	0	0	0
NZ_CP053367.1	0	0	0	0	0	0
NZ_CP053368.1	0	0	0	0	0	0
NZ_CP053766.1	1	1	3	1	5	6
NZ_CP053767.1	1	1	1	1	0	1
NZ_CP053768.1	1	1	1	1	0	7
NZ_CP053769.1	0	1	0	1	0	0
NZ_CP053770.1	0	0	0	0	0	0
NZ_CP053772.1	1	1	3	1	5	10
NZ_CP053773.1	0	1	1	1	0	0
NZ_CP053774.1	0	1	0	0	0	1
NZ_CP053775.1	0	0	0	1	0	0
NZ_CP053776.1	0	1	0	0	0	1
NZ_CP053777.1	0	1	0	0	0	0
NZ_CP053778.1	0	1	0	0	0	1
NZ_CP053779.1	0	0	0	0	0	0
NZ_CP053780.1	0	0	0	0	0	0
NZ_CP054064.1	1	0	0	2	10	0
NZ_CP054171.1	1	1	1	1	0	5
NZ_CP054172.1	0	0	0	0	0	2
NZ_CP054265.1	0	1	0	0	0	6
NZ_CP054266.1	1	1	1	1	0	1
NZ_CP054267.1	0	1	1	1	0	1
NZ_CP054286.1	1	1	1	1	0	0
NZ_CP054287.1	1	1	1	1	0	12
NZ_CP054288.1	0	0	1	0	0	2
NZ_CP054304.1	1	1	1	1	0	0
NZ_CP054305.1	1	1	2	1	0	12
NZ_CP054721.1	1	0	0	2	6	0
NZ_CP054722.1	1	0	1	0	0	4
NZ_CP054723.1	1	1	1	1	0	6
NZ_CP054724.1	0	1	0	1	0	0
NZ_CP054725.1	1	1	0	0	0	0
NZ_CP054727.1	1	0	0	2	6	0
NZ_CP054728.1	1	0	1	0	0	4
NZ_CP054729.1	1	1	1	1	0	6
NZ_CP054730.1	0	1	0	1	0	0
NZ_CP054731.1	1	1	0	0	0	0
NZ_CP054733.1	1	0	0	2	6	0
NZ_CP054734.1	1	0	1	0	0	3
NZ_CP054735.1	1	1	1	1	0	6
NZ_CP054736.1	0	1	0	1	0	0
NZ_CP054737.1	1	1	0	0	0	0
NZ_CP054739.1	1	0	0	2	6	0
NZ_CP054740.1	1	0	1	0	0	3
NZ_CP054741.1	1	1	1	1	0	6
NZ_CP054742.1	0	1	0	1	0	0
NZ_CP054743.1	1	1	0	0	0	0
NZ_CP054745.1	1	0	0	2	6	0
NZ_CP054746.1	1	0	1	0	0	4
NZ_CP054747.1	1	1	1	1	0	6
NZ_CP054748.1	0	1	0	1	0	0
NZ_CP054749.1	1	1	0	0	0	0
NZ_CP054751.1	1	0	0	2	6	0
NZ_CP054752.1	1	0	1	0	0	4
NZ_CP054753.1	1	1	1	1	0	6
NZ_CP054754.1	0	1	0	1	0	0
NZ_CP054755.1	1	1	0	0	0	0
NZ_CP054757.1	1	0	0	2	6	0
NZ_CP054758.1	1	0	1	0	0	3
NZ_CP054759.1	1	1	1	1	0	6
NZ_CP054760.1	0	0	0	1	0	0
NZ_CP054761.1	1	1	0	0	0	0
NZ_CP054763.1	1	0	0	2	6	0
NZ_CP054764.1	1	0	1	0	0	4
NZ_CP054765.1	1	1	1	1	0	6
NZ_CP054766.1	0	1	0	1	0	0
NZ_CP054767.1	1	1	0	0	0	0
NZ_CP054769.1	1	0	0	2	6	0
NZ_CP054770.1	1	0	1	0	0	4
NZ_CP054771.1	1	1	1	1	0	6
NZ_CP054772.1	0	1	0	1	0	0
NZ_CP054773.1	1	1	0	0	0	0
NZ_CP054775.1	1	0	0	2	6	0
NZ_CP054776.1	1	0	1	0	0	4
NZ_CP054777.1	1	1	1	1	0	6
NZ_CP054778.1	0	0	0	1	0	0
NZ_CP054779.1	1	1	0	0	0	0
NZ_CP054781.1	1	0	0	2	6	0
NZ_CP054782.1	1	0	1	0	0	4
NZ_CP054783.1	1	1	1	1	0	6
NZ_CP054784.1	0	0	0	1	0	0
NZ_CP054785.1	1	1	0	0	0	0
NZ_CP055452.1	0	1	1	1	5	0
NZ_CP055453.1	0	0	0	0	0	0
NZ_CP055454.1	0	0	1	1	0	0
NZ_CP055455.1	0	0	0	0	0	0
NZ_CP055456.1	0	0	0	0	0	0
NZ_CP055457.1	0	0	0	0	0	0
NZ_CP055510.1	1	1	1	1	6	0
NZ_CP055511.1	0	0	0	1	0	0
NZ_CP055512.1	1	1	1	1	0	0
NZ_CP055513.1	1	0	1	1	0	0
NZ_CP055514.1	0	0	0	0	0	0
NZ_CP055515.1	0	0	0	0	0	0
NZ_CP055516.1	1	0	0	0	0	0
NZ_CP056192.1	1	1	1	1	6	0
NZ_CP056193.1	1	0	0	0	0	0
NZ_CP056194.1	0	1	1	1	0	0
NZ_CP056195.1	0	0	0	0	0	0
NZ_CP056196.1	0	0	0	0	0	0
NZ_CP056197.1	0	0	0	0	0	0
NZ_CP056198.1	1	0	0	0	0	0
NZ_CP056217.1	1	1	1	1	0	0
NZ_CP056218.1	0	0	0	0	0	0
NZ_CP056223.1	0	0	0	0	1	0
NZ_CP056224.1	0	0	0	1	0	0
NZ_CP056225.1	1	0	0	0	0	0
NZ_CP056226.1	1	0	0	0	0	0
NZ_CP056227.1	1	1	0	0	0	1
NZ_CP056228.1	0	0	0	0	0	0
NZ_CP056276.1	0	1	2	1	0	0
NZ_CP056277.1	0	0	0	0	0	0
NZ_CP056298.1	0	0	0	0	0	0
NZ_CP056302.1	1	1	1	1	0	6
NZ_CP056303.1	0	0	0	1	0	0
NZ_CP056308.1	1	1	1	1	6	0
NZ_CP056309.1	0	0	0	1	0	0
NZ_CP056310.1	1	1	1	1	0	0
NZ_CP056311.1	1	0	1	1	0	0
NZ_CP056312.1	0	0	0	0	0	0
NZ_CP056313.1	0	0	0	0	0	0
NZ_CP056330.1	0	0	0	0	0	0
NZ_CP056331.1	0	1	0	0	0	0
NZ_CP056332.1	0	0	0	0	0	0
NZ_CP056373.1	0	0	1	0	6	0
NZ_CP056374.1	1	1	1	1	0	0
NZ_CP056375.1	0	0	0	0	0	0
NZ_CP056376.1	0	0	0	0	0	0
NZ_CP056377.1	0	0	0	0	0	0
NZ_CP056378.1	0	1	0	0	0	0
NZ_CP056379.1	1	1	0	0	0	0
NZ_CP056380.1	1	0	0	0	0	0
NZ_CP056386.1	1	1	1	1	0	0
NZ_CP056387.1	0	0	0	0	0	0
NZ_CP056388.1	0	0	0	0	0	0
NZ_CP056389.1	1	1	0	0	0	0
NZ_CP056390.1	1	0	0	0	0	0
NZ_CP056391.1	0	0	0	0	0	0
NZ_CP056426.1	1	1	1	1	6	0
NZ_CP056427.1	0	1	0	1	0	0
NZ_CP056428.1	1	0	1	0	0	0
NZ_CP056429.1	0	0	0	0	0	0
NZ_CP056430.1	0	0	0	0	0	0
NZ_CP056431.1	0	0	0	0	0	0
NZ_CP056433.1	0	0	0	0	1	0
NZ_CP056434.1	1	1	1	1	0	0
NZ_CP056435.1	1	1	1	1	0	6
NZ_CP056436.1	0	0	0	1	0	0
NZ_CP056437.1	0	1	1	1	1	0
NZ_CP056438.1	0	0	0	0	0	0
NZ_CP056439.1	1	1	0	0	0	0
NZ_CP056440.1	0	0	0	0	0	0
NZ_CP056531.1	0	1	1	1	6	0
NZ_CP056532.1	0	1	1	1	0	0
NZ_CP056533.1	1	1	1	1	0	0
NZ_CP056534.1	0	0	0	0	0	0
NZ_CP056535.1	0	0	0	0	0	0
NZ_CP056536.1	1	0	0	0	0	0
NZ_CP056537.1	1	1	0	0	0	0
NZ_CP056538.1	1	0	0	0	0	0
NZ_CP056831.1	0	0	0	0	0	0
NZ_CP056832.1	0	0	0	0	0	0
NZ_CP056833.1	0	1	0	0	0	0
NZ_CP056855.1	1	1	1	1	6	0
NZ_CP056856.1	1	1	1	1	0	0
NZ_CP056857.1	0	0	0	0	0	0
NZ_CP056858.1	0	0	0	0	0	0
NZ_CP056859.1	0	0	0	0	0	0
NZ_CP056860.1	1	0	0	0	0	0
NZ_CP056879.1	1	1	1	1	0	2
NZ_CP056880.1	1	1	1	1	0	4
NZ_CP056881.1	0	0	0	0	0	0
NZ_CP056882.1	0	1	0	0	0	0
NZ_CP056884.1	1	1	1	1	0	2
NZ_CP056885.1	1	1	1	1	0	4
NZ_CP056886.1	0	0	0	0	0	0
NZ_CP056887.1	0	1	0	0	0	0
NZ_CP057035.1	0	0	0	0	0	0
NZ_CP057036.1	1	1	1	1	0	0
NZ_CP057037.1	0	0	0	0	0	0
NZ_CP057067.1	0	1	2	1	0	0
NZ_CP057068.1	1	1	1	1	0	0
NZ_CP057070.1	0	0	0	0	0	0
NZ_CP057071.1	0	0	0	0	0	0
NZ_CP057100.1	1	1	1	1	5	0
NZ_CP057314.1	0	1	2	1	0	0
NZ_CP057315.1	1	1	1	1	6	0
NZ_CP057316.1	0	0	0	0	0	0
NZ_CP057317.1	0	0	0	0	0	0
NZ_CP057318.1	1	1	1	1	0	4
NZ_CP057460.1	0	1	2	1	0	0
NZ_CP057461.1	0	0	0	0	0	0
NZ_CP057462.1	0	0	0	0	0	0
NZ_CP057723.1	1	1	1	1	6	0
NZ_CP057724.1	1	1	1	1	0	4
NZ_CP058961.1	0	1	0	0	0	16
NZ_CP058962.1	1	1	1	1	0	2
NZ_CP058963.1	1	0	0	0	0	0
NZ_CP058964.1	0	0	0	0	0	0
NZ_CP058965.1	0	0	0	0	0	0
NZ_CP058966.1	0	0	0	0	0	0
NZ_CP059305.1	0	0	0	0	0	0
NZ_CP059306.1	0	0	0	0	0	0
NZ_CP059307.1	0	0	0	0	0	0
NZ_CP059308.1	0	0	0	0	0	0
NZ_CP059309.1	0	0	0	0	0	3
NZ_CP059310.1	1	1	1	1	0	0
NZ_CP059311.1	0	1	2	1	0	10
NZ_CP059313.1	0	0	0	0	0	0
NZ_CP059314.1	1	0	0	0	0	8
NZ_CP059315.1	1	1	1	1	0	1
NZ_CP059316.1	0	0	0	1	0	0
NZ_CP059890.1	1	1	1	1	0	1
NZ_CP059891.1	1	1	1	1	0	5
NZ_CP059892.1	0	1	0	1	0	0
NZ_CP060050.1	0	1	0	0	0	9
NZ_CP060051.1	0	1	1	1	0	0
NZ_CP060282.1	1	0	0	2	9	0
NZ_CP060283.1	1	1	1	1	0	3
NZ_CP060284.1	1	1	1	1	0	4
NZ_CP060422.1	0	1	2	1	0	0
NZ_CP060423.1	0	0	0	0	0	5
NZ_CP060424.1	1	0	0	1	0	0
NZ_CP060425.1	0	0	0	0	0	1
NZ_CP060426.1	1	0	0	0	0	1
NZ_CP060427.1	0	0	0	0	0	0
NZ_CP060428.1	1	0	0	0	0	0
NZ_CP060745.1	1	1	2	1	0	6
NZ_CP060746.1	1	1	1	1	0	1
NZ_CP060747.1	0	0	0	0	0	0
NZ_CP061054.1	0	1	0	0	0	1
NZ_CP061055.1	1	0	0	0	0	13
NZ_CP061056.1	0	0	0	1	0	0
NZ_CP061057.1	0	0	0	0	0	0
NZ_CP061058.1	0	0	0	0	0	0
NZ_CP061059.1	0	0	0	0	0	0
NZ_CP061060.1	0	0	0	0	0	0
NZ_CP061061.1	1	0	0	0	0	0
NZ_CP061063.1	0	1	0	0	0	1
NZ_CP061064.1	1	0	0	0	0	13
NZ_CP061065.1	0	0	0	1	0	0
NZ_CP061066.1	0	0	0	0	0	0
NZ_CP061067.1	0	0	0	0	0	0
NZ_CP061068.1	0	0	0	0	0	0
NZ_CP061069.1	0	0	0	0	0	0
NZ_CP061070.1	1	0	0	0	0	0
NZ_CP061351.1	1	0	0	2	7	0
NZ_CP061352.1	1	1	1	1	0	6
NZ_CP061353.1	1	1	1	1	0	4
NZ_CP061381.1	0	0	0	0	5	0
NZ_CP061382.1	1	1	1	1	0	2
NZ_CP061383.1	0	0	0	0	0	1
NZ_CP061384.1	0	0	0	0	0	0
NZ_CP061386.1	0	1	2	1	0	7
NZ_CP061387.1	1	1	1	1	0	3
NZ_CP061388.1	0	1	0	1	0	1
NZ_CP061390.1	0	0	0	0	0	3
NZ_CP061391.1	0	0	0	1	0	0
NZ_CP061392.1	1	1	1	1	0	0
NZ_CP061393.1	1	1	1	1	0	0
NZ_CP061394.1	0	0	1	0	0	2
NZ_CP061395.1	0	1	0	1	0	0
NZ_CP061397.1	1	1	1	1	0	6
NZ_CP061398.1	0	0	0	1	0	2
NZ_CP061400.1	1	1	1	1	0	2
NZ_CP061401.1	0	0	0	0	0	9
NZ_CP061402.1	0	1	0	1	0	0
NZ_CP061403.1	0	0	0	0	0	0
NZ_CP061405.1	1	1	1	1	0	0
NZ_CP061406.1	0	1	1	1	0	2
NZ_CP061407.1	1	1	1	1	0	1
NZ_CP061701.1	0	1	3	1	1	11
NZ_CP061702.1	0	0	0	0	0	0
NZ_CP061833.1	1	1	1	1	0	9
NZ_CP061834.1	1	0	0	0	0	9
NZ_CP061843.1	1	1	1	1	0	13
NZ_CP062793.1	1	1	1	1	0	8
NZ_CP062794.1	0	1	0	1	0	2
NZ_CP062998.1	0	1	1	1	0	0
NZ_CP062999.1	1	0	0	0	0	0
NZ_CP063000.1	1	1	0	0	0	0
NZ_CP063001.1	0	0	0	0	0	0
NZ_CP063002.1	0	1	0	0	0	1
NZ_CP063004.1	1	1	0	1	0	0
NZ_CP063005.1	0	1	0	0	0	0
NZ_CP063006.1	1	1	0	0	0	0
NZ_CP063007.1	0	0	0	0	0	0
NZ_CP063009.1	1	0	0	0	0	9
NZ_CP063010.1	1	1	1	1	0	4
NZ_CP063012.1	1	1	1	1	0	10
NZ_CP063020.1	1	0	0	0	0	11
NZ_CP063021.1	0	0	0	0	0	0
NZ_CP063022.1	1	0	0	0	0	0
NZ_CP063024.1	0	0	0	0	0	0
NZ_CP063146.1	0	0	0	0	0	0
NZ_CP063148.1	1	1	1	1	0	3
NZ_CP063149.1	0	1	3	1	1	13
NZ_CP063216.1	0	1	0	0	0	14
NZ_CP063217.1	0	0	0	1	0	0
NZ_CP063218.1	1	0	0	0	0	9
NZ_CP063278.1	1	0	0	2	10	0
NZ_CP063279.1	1	1	1	1	0	10
NZ_CP063280.1	1	1	1	1	0	1
NZ_CP063746.1	0	0	0	0	0	0
NZ_CP063748.1	0	1	3	1	1	14
NZ_CP063749.1	1	1	1	1	0	1
NZ_CP063760.1	1	0	0	2	6	0
NZ_CP063761.1	1	1	1	1	0	4
NZ_CP063762.1	0	0	1	0	0	4
NZ_CP063763.1	1	1	1	1	0	2
NZ_CP063764.1	0	1	0	1	0	0
NZ_CP063765.1	1	1	0	0	0	0
NZ_CP063834.1	1	0	0	2	5	0
NZ_CP063835.1	1	0	2	0	0	4
NZ_CP063836.1	1	1	1	1	0	6
NZ_CP063837.1	0	0	0	1	0	0
NZ_CP063838.1	1	1	0	0	0	0
NZ_CP063852.1	1	1	1	1	5	16
NZ_CP063853.1	0	0	0	1	0	0
NZ_CP063854.1	1	1	1	1	5	0
NZ_CP063855.1	1	1	1	1	0	8
NZ_CP063857.1	0	0	0	0	0	14
NZ_CP063859.1	1	1	1	1	5	17
NZ_CP063860.1	1	1	1	1	5	0
NZ_CP063861.1	1	1	1	1	0	6
NZ_CP063862.1	0	0	0	1	0	0
NZ_CP063864.1	0	1	1	1	0	0
NZ_CP063866.1	0	0	0	0	5	1
NZ_CP063872.1	0	1	1	0	11	1
NZ_CP063873.1	0	0	0	1	0	0
NZ_CP063882.1	0	0	0	1	0	0
NZ_CP063883.1	1	1	1	1	0	0
NZ_CP063884.1	1	1	0	0	0	8
NZ_CP063886.1	1	1	1	1	0	1
NZ_CP063891.1	1	0	0	2	10	0
NZ_CP063905.1	1	0	0	2	10	0
NZ_CP063907.1	1	1	1	1	0	1
NZ_CP063909.1	1	0	0	2	10	0
NZ_CP063914.1	1	1	1	1	5	15
NZ_CP063920.1	0	0	0	0	0	0
NZ_CP063923.1	1	1	1	1	0	0
NZ_CP063924.1	1	1	1	1	0	3
NZ_CP063928.1	1	0	0	2	10	0
NZ_CP063929.1	1	1	2	1	5	12
NZ_CP063931.1	0	1	0	0	16	0
NZ_CP063935.1	0	1	2	1	0	1
NZ_CP063937.1	1	1	0	1	0	0
NZ_CP063938.1	1	0	0	0	0	6
NZ_CP063940.1	0	1	2	1	6	0
NZ_CP063941.1	1	0	0	0	0	0
NZ_CP063944.1	1	1	1	1	0	1
NZ_CP063946.1	1	1	1	1	0	16
NZ_CP063947.1	0	0	0	0	0	0
NZ_CP063948.1	1	0	0	0	0	0
NZ_CP063949.1	1	1	2	1	0	4
NZ_CP064130.1	1	1	1	0	0	3
NZ_CP064131.1	1	0	1	0	0	0
NZ_CP064132.1	0	0	0	0	0	0
NZ_CP064175.1	1	1	1	1	0	2
NZ_CP064176.1	0	0	0	0	0	1
NZ_CP064177.1	0	1	1	1	0	1
NZ_CP064178.1	0	0	0	0	0	0
NZ_CP064179.1	1	0	0	0	0	7
NZ_CP064206.1	1	0	0	2	10	0
NZ_CP064207.1	0	0	0	0	0	0
NZ_CP064209.1	1	0	0	2	10	0
NZ_CP064210.1	0	0	0	1	0	0
NZ_CP064212.1	1	0	0	2	6	1
NZ_CP064213.1	0	0	0	1	0	0
NZ_CP064214.1	0	0	1	0	0	4
NZ_CP064215.1	1	1	1	1	0	3
NZ_CP064216.1	1	1	0	0	0	0
NZ_CP064218.1	1	0	0	2	6	0
NZ_CP064219.1	1	1	1	1	0	8
NZ_CP064220.1	0	0	1	0	0	4
NZ_CP064221.1	0	1	0	1	0	0
NZ_CP064222.1	1	1	0	0	0	0
NZ_CP064224.1	1	0	0	2	6	0
NZ_CP064225.1	1	1	1	1	0	5
NZ_CP064226.1	0	0	1	0	0	4
NZ_CP064227.1	0	1	0	1	0	0
NZ_CP064228.1	1	1	0	0	0	0
NZ_CP064230.1	1	0	0	2	10	0
NZ_CP064231.1	0	1	2	1	0	1
NZ_CP064233.1	1	0	0	2	10	0
NZ_CP064234.1	0	1	2	1	0	1
NZ_CP064236.1	1	0	0	2	6	0
NZ_CP064237.1	1	0	2	0	0	6
NZ_CP064238.1	1	1	1	1	0	6
NZ_CP064239.1	0	1	0	1	0	0
NZ_CP064240.1	1	1	0	0	0	0
NZ_CP064242.1	1	0	0	2	5	0
NZ_CP064243.1	1	0	2	0	0	6
NZ_CP064244.1	1	1	2	1	0	6
NZ_CP064245.1	0	1	0	1	0	0
NZ_CP064247.1	1	1	1	1	0	11
NZ_CP064248.1	1	1	2	1	0	5
NZ_CP064249.1	0	0	0	0	0	0
NZ_CP064250.1	0	1	0	1	0	0
NZ_CP064251.1	1	1	0	0	0	0
NZ_CP064253.1	1	1	2	1	0	5
NZ_CP064254.1	1	1	1	1	0	3
NZ_CP064255.1	0	0	0	0	0	0
NZ_CP064256.1	0	1	0	1	0	0
NZ_CP064257.1	1	1	0	0	0	0
NZ_CP064259.1	1	0	0	2	6	1
NZ_CP064260.1	0	0	1	0	0	4
NZ_CP064261.1	1	1	1	1	0	3
NZ_CP064262.1	1	1	0	0	0	0
NZ_CP065035.1	1	1	0	1	0	2
NZ_CP065168.1	1	1	1	1	0	10
NZ_CP065169.1	1	1	0	0	0	0
NZ_CP065170.1	1	1	0	0	0	1
NZ_CP065171.1	0	0	0	0	0	0
NZ_CP065173.1	1	1	1	1	0	7
NZ_CP065174.1	0	1	3	1	1	0
NZ_CP065175.1	1	1	1	1	0	0
NZ_CP065176.1	0	1	1	1	0	0
NZ_CP065342.1	1	1	1	1	1	2
NZ_CP065344.1	1	0	0	0	0	13
NZ_CP065345.1	1	0	0	0	0	0
NZ_CP065346.1	0	1	1	1	0	1
NZ_CP065348.1	1	0	0	0	0	13
NZ_CP065349.1	1	0	0	0	0	0
NZ_CP065350.1	0	1	1	1	0	1
NZ_CP065352.1	1	1	1	1	1	2
NZ_CP065402.1	1	0	0	2	10	0
NZ_CP065437.1	1	1	1	1	0	14
NZ_CP065439.1	1	1	1	1	0	7
NZ_CP065440.1	0	0	0	0	0	2
NZ_CP065442.1	0	0	0	0	0	1
NZ_CP065443.1	1	1	1	1	0	5
NZ_CP065445.1	0	0	0	0	0	1
NZ_CP065446.1	1	1	1	1	0	6
NZ_CP065448.1	1	1	1	1	0	3
NZ_CP065449.1	1	1	1	1	0	4
NZ_CP065450.1	0	0	0	1	0	0
NZ_CP065451.1	1	0	2	1	0	5
NZ_CP065452.1	0	0	0	0	0	1
NZ_CP065454.1	1	1	2	1	0	12
NZ_CP065455.1	1	1	2	1	0	1
NZ_CP065456.1	0	0	0	0	0	1
NZ_CP065458.1	1	1	1	1	0	6
NZ_CP065459.1	0	0	0	0	0	0
NZ_CP065461.1	0	1	0	0	0	4
NZ_CP065462.1	0	1	1	1	0	12
NZ_CP065463.1	1	1	1	1	0	6
NZ_CP065465.1	1	1	1	1	0	6
NZ_CP065466.1	0	1	0	0	0	4
NZ_CP065826.1	1	1	0	1	0	5
NZ_CP065827.1	0	0	0	0	0	0
NZ_CP065828.1	0	0	0	0	0	0
NZ_CP065829.1	0	0	0	0	0	0
NZ_CP065830.1	0	0	0	0	0	0
NZ_CP065832.1	0	1	1	1	0	0
NZ_CP065834.1	0	1	0	0	11	0
NZ_CP065835.1	0	0	0	1	0	0
NZ_CP065836.1	0	0	0	0	0	0
NZ_CP065837.1	1	0	0	0	0	0
NZ_CP066250.1	1	0	0	2	5	0
NZ_CP066251.1	1	0	1	0	0	4
NZ_CP066252.1	0	1	1	1	0	6
NZ_CP066253.1	1	1	0	0	0	0
NZ_CP066255.1	1	0	0	2	6	0
NZ_CP066256.1	1	1	2	1	0	5
NZ_CP066257.1	1	1	1	1	0	6
NZ_CP066258.1	0	1	0	1	0	0
NZ_CP066259.1	0	0	0	0	2	0
NZ_CP066518.1	1	0	1	0	0	5
NZ_CP066519.1	1	1	1	1	0	6
NZ_CP066520.1	0	0	0	0	0	0
NZ_CP066521.1	0	1	0	1	0	0
NZ_CP066522.1	1	1	0	0	0	0
NZ_CP066524.1	1	1	2	1	0	2
NZ_CP066525.1	1	1	1	1	0	5
NZ_CP066526.1	0	1	0	1	0	0
NZ_CP066527.1	1	1	0	0	0	0
NZ_CP066529.1	1	0	1	0	0	4
NZ_CP066530.1	1	1	1	1	0	5
NZ_CP066531.1	0	0	0	0	0	0
NZ_CP066532.1	0	1	0	1	0	0
NZ_CP066533.1	0	1	0	0	0	0
NZ_CP066535.1	1	1	1	1	0	12
NZ_CP066536.1	2	1	2	1	0	3
NZ_CP066537.1	0	1	0	1	0	0
NZ_CP066538.1	1	1	0	0	0	0
NZ_CP066542.1	0	1	2	1	0	22
NZ_CP066544.1	0	0	0	0	0	2
NZ_CP068140.1	1	1	1	1	0	2
NZ_CP068141.1	0	0	0	0	0	0
NZ_CP068142.1	1	0	0	0	0	0
NZ_FO834904.1	1	1	1	1	0	0
NZ_FO834905.1	1	1	0	1	10	0
NZ_LN824134.1	0	1	2	1	0	0
NZ_LN824135.1	0	1	1	1	0	2
NZ_LN824136.1	1	1	1	1	0	0
NZ_LN824137.1	1	0	0	0	0	0
NZ_LN824138.1	1	1	1	1	0	4
NZ_LN824139.1	0	0	0	0	0	0
NZ_LR025089.1	1	1	1	1	0	10
NZ_LR025090.1	0	0	0	0	0	0
NZ_LR025091.1	1	1	1	1	0	1
NZ_LR025093.1	1	1	1	1	0	10
NZ_LR025094.1	0	0	0	0	0	0
NZ_LR025095.1	1	1	1	1	0	1
NZ_LR025100.1	1	1	1	1	0	1
NZ_LR130542.1	1	1	1	1	0	4
NZ_LR130549.1	1	1	1	1	0	6
NZ_LR130550.1	0	1	1	1	0	1
NZ_LR130551.1	0	1	0	1	0	1
NZ_LR134210.1	0	0	0	0	0	0
NZ_LR134211.1	1	0	0	2	10	0
NZ_LR134212.1	0	0	0	0	0	0
NZ_LR134276.1	0	0	0	0	0	0
NZ_LR134277.1	0	0	0	0	0	0
NZ_LR134278.1	0	0	0	0	0	0
NZ_LR134279.1	0	0	0	0	0	0
NZ_LR134281.1	0	0	0	0	0	0
NZ_LR745043.1	1	0	0	2	10	0
NZ_LR745044.1	1	1	1	1	0	1
NZ_LR745046.1	1	0	0	2	10	0
NZ_LR745047.1	1	1	2	1	0	1
NZ_LR792629.1	1	1	1	1	9	0
NZ_LR792630.1	1	1	1	1	0	0
NZ_LR792631.1	1	0	0	0	0	0
NZ_LR890186.1	1	1	1	1	0	0
NZ_LR890187.1	0	0	0	0	0	0
NZ_LR890188.1	0	0	0	0	0	0
NZ_LR890190.1	1	0	0	0	0	0
NZ_LR890191.1	1	1	1	1	0	11
NZ_LR890192.1	0	1	2	1	1	0
NZ_LR890193.1	1	1	1	1	0	0
NZ_LR890194.1	0	1	0	0	0	0
NZ_LR890195.1	0	0	0	0	0	0
NZ_LR890196.1	1	0	0	0	0	0
NZ_LR890197.1	1	1	0	0	0	1
NZ_LR890203.1	1	1	1	1	0	11
NZ_LR890205.1	1	1	1	1	0	12
NZ_LR890206.1	0	0	0	0	0	0
NZ_LR890207.1	1	1	0	0	0	1
NZ_LR890208.1	1	0	0	0	0	0
NZ_LR890210.1	1	1	1	1	6	0
NZ_LR890211.1	1	0	0	0	0	0
NZ_LR890212.1	0	0	0	0	0	0
NZ_LR890213.1	0	0	0	0	0	0
NZ_LR890214.1	0	0	0	0	0	0
NZ_LR890218.1	0	0	0	0	1	0
NZ_LR890219.1	0	1	0	0	0	0
NZ_LR890220.1	0	0	0	0	0	0
NZ_LR890221.1	0	0	0	0	0	0
NZ_LR890222.1	0	0	0	0	0	0
NZ_LR890223.1	0	0	0	0	0	0
NZ_LR890224.1	0	0	0	0	0	0
NZ_LR890231.1	1	1	1	1	0	11
NZ_LR890232.1	0	1	0	0	0	0
NZ_LR890233.1	1	1	0	0	0	1
NZ_LR890234.1	1	0	0	0	0	0
NZ_LR890236.1	0	0	0	0	1	0
NZ_LR890237.1	0	0	0	1	0	0
NZ_LR890238.1	0	1	0	0	0	0
NZ_LR890239.1	0	0	0	0	0	0
NZ_LR890241.1	1	1	1	1	0	7
NZ_LR890242.1	0	1	0	0	0	0
NZ_LR890243.1	1	1	0	0	0	1
NZ_LR890244.1	1	0	0	0	0	0
NZ_LR890246.1	1	1	1	1	0	9
NZ_LR890247.1	0	0	0	0	0	0
NZ_LR890255.1	1	1	1	1	0	0
NZ_LR890256.1	1	1	2	1	0	16
NZ_LR890257.1	0	0	0	1	0	0
NZ_LR890258.1	1	1	1	1	0	1
NZ_LR890259.1	1	1	1	1	0	1
NZ_LR890260.1	0	0	0	0	0	0
NZ_LR890261.1	0	1	0	1	0	0
NZ_LR890278.1	1	1	1	1	0	7
NZ_LR890279.1	0	0	0	0	5	0
NZ_LR890280.1	1	0	0	0	0	0
NZ_LR890287.1	0	0	0	0	0	0
NZ_LR890292.1	0	0	0	0	0	0
NZ_LR890293.1	0	0	0	0	0	0
NZ_LR890294.1	1	0	0	0	0	0
NZ_LR890295.1	1	0	1	1	0	1
NZ_LR890296.1	0	1	0	0	0	0
NZ_LR890297.1	0	0	0	0	0	0
NZ_LR890298.1	1	1	0	0	0	0
NZ_LR890308.1	1	1	1	1	0	12
NZ_LR890309.1	0	0	0	0	0	0
NZ_LR890310.1	0	0	0	0	0	0
NZ_LR890311.1	0	0	0	0	0	0
NZ_LR890318.1	0	0	0	0	1	0
NZ_LR890319.1	1	0	0	0	0	0
NZ_LR890324.1	0	0	0	0	0	0
NZ_LR890325.1	1	0	2	0	0	0
NZ_LR890344.1	1	1	1	1	0	12
NZ_LR890345.1	0	0	0	0	0	5
NZ_LR890346.1	0	1	0	0	0	0
NZ_LR890347.1	1	1	0	0	0	1
NZ_LR890348.1	0	0	0	0	0	0
NZ_LR890354.1	0	0	0	0	0	0
NZ_LR890355.1	1	1	1	1	0	11
NZ_LR890357.1	1	1	1	1	0	0
NZ_LR890358.1	0	0	0	0	0	0
NZ_LR890359.1	0	0	0	0	0	0
NZ_LR890361.1	1	1	1	1	6	0
NZ_LR890362.1	1	0	0	0	0	0
NZ_LR890363.1	0	1	1	1	0	0
NZ_LR890364.1	0	0	0	0	0	0
NZ_LR890365.1	1	0	0	0	0	0
NZ_LR890366.1	0	0	0	0	0	0
NZ_LR890367.1	0	0	0	0	0	0
NZ_LR890368.1	1	0	0	0	0	0
NZ_LR890370.1	1	1	1	1	0	11
NZ_LR890371.1	0	0	0	0	0	0
NZ_LR890372.1	1	1	0	0	0	0
NZ_LR890373.1	0	0	0	0	0	0
NZ_LR890375.1	1	1	1	1	0	11
NZ_LR890376.1	0	0	0	0	0	0
NZ_LR890377.1	0	0	0	0	0	0
NZ_LR890378.1	1	1	0	0	0	0
NZ_LR890379.1	1	1	0	0	0	1
NZ_LR890380.1	0	0	0	0	0	0
NZ_LR890382.1	0	1	0	0	0	0
NZ_LR890383.1	1	1	0	0	0	1
NZ_LR890385.1	1	1	1	1	0	11
NZ_LR890386.1	1	1	0	0	0	1
NZ_LR890387.1	1	0	0	0	0	0
NZ_LR890392.1	1	1	1	1	0	11
NZ_LR890393.1	1	1	0	0	0	1
NZ_LR890394.1	1	0	0	0	0	0
NZ_LR890396.1	1	1	1	1	0	10
NZ_LR890397.1	1	1	0	0	0	0
NZ_LR890398.1	0	0	0	0	0	0
NZ_LR890416.1	1	1	1	1	0	11
NZ_LR890417.1	0	0	0	0	0	0
NZ_LR890418.1	0	0	0	0	0	0
NZ_LR890419.1	1	1	0	0	0	0
NZ_LR890420.1	1	1	0	0	0	1
NZ_LR890421.1	0	0	0	0	0	0
NZ_LR890423.1	1	1	1	1	0	4
NZ_LR890425.1	1	0	0	1	5	0
[truncated: 611 more rows]
