# Supplementary material for: Mobilization of the nonconjugative virulence plasmid from hypervirulent Klebsiella pneumoniae
Source: Genome Med. 2021 Jul 22;13:119. doi: 10.1186/s13073-021-00936-5 (PMC8299605; doi:10.1186/s13073-021-00936-5)
Supplement: Supplementary file 6 — Additional file 6. Table S5. NCBI accession numbers and genetic characteristics of 760 putative conjugative plasmids of K. pneumoniae. [file 13073_2021_936_MOESM6_ESM.xlsx]

## Sheet: Table S5
Table S5. NCBI accession numbers and genetic characteristics of 760 putative conjugative plasmids of K. pneumoniae.
Accession no.	oriT	Relaxase	T4SS	T4CP	iucA	iucB	iucC	iucD	iutA	rmpA	rmpA2	28-bp fusion site	replicon	sequence type	virulence_score	resistance_score	num_resistance_classes	num_resistance_genes	Yersiniabactin	YbST	Colibactin	CbST	Aerobactin	AbST	Salmochelin	SmST	RmpADC	RmST	AGly_acquired	Col_acquired	Fcyn_acquired	Flq_acquired	Gly_acquired	MLS_acquired	Phe_acquired	Rif_acquired	Sul_acquired	Tet_acquired	Tgc_acquired	Tmt_acquired	Bla_acquired	Bla_inhR_acquired	Bla_ESBL_acquired	Bla_ESBL_inhR_acquired	Bla_Carb_acquired	Bla_chr	SHV_mutations	Omp_mutations	Col_mutations
NC_009649.1	1	1	1	1	-	-	-	-	-	-	-	-	IncFIB(K),IncFII(K)	ST38	0	0	0	0	-	0	-	0	-	0	-	0	-	0	-	-	-	-	-	-	-	-	-	-	-	-	-	-	-	-	-	-	-	-	-
NC_009650.1	1	1	1	1	-	-	-	-	-	-	-	1	IncFIB(pQil),IncFII(K)	ST38	0	1	3	4	-	0	-	0	-	0	-	0	-	0	aac(6')-Ib'.v1;aadA*	-	-	-	-	-	-	-	-	-	-	-	TEM-1D.v1^	-	SHV-12	-	-	-	238S;240K;35Q	-	-
NC_016846.1	1	1	1	1	-	-	-	-	-	-	-	1	IncR,IncFII(K)	ST11	0	2	2	2	-	0	-	0	-	0	-	0	-	0	-	-	-	-	-	-	-	-	-	-	-	-	TEM-1	-	-	-	KPC-2	-	-	-	-
NZ_AP018672.1	1	1	2	1	-	-	-	-	-	-	-	-	IncC	ST11	0	0	5	9	-	0	-	0	-	0	-	0	-	0	aac(3)-IId^;aadA2^;strA.v1^;strB.v1	-	-	qnrA1^	-	-	-	-	sul1;sul2	-	-	dfrA12	TEM-1D.v1^	-	-	-	-	-	-	-	-
NZ_AP018673.1	1	1	1	1	-	-	-	-	-	-	-	1	IncFII(K)	ST11	0	0	4	5	-	0	-	0	-	0	-	0	-	0	aac(3)-IIa.v1^;aac(6')-Ib-cr.v2*	-	-	-	-	-	CatB4.v1	-	-	tet(A).v1	-	-	OXA-1	-	-	-	-	-	-	-	-
NZ_AP018749.1	1	1	1	1	-	-	-	-	-	-	-	-	IncFIB(K)	ST14	0	0	0	0	-	0	-	0	-	0	-	0	-	0	-	-	-	-	-	-	-	-	-	-	-	-	-	-	-	-	-	-	-	-	-
NZ_AP018751.1	1	1	1	1	-	-	-	-	-	-	-	-	IncFIB(K)	ST14	0	0	0	0	-	0	-	0	-	0	-	0	-	0	-	-	-	-	-	-	-	-	-	-	-	-	-	-	-	-	-	-	-	-	-
NZ_AP018754.1	1	1	1	1	-	-	-	-	-	-	-	-	IncFIB(K)	ST14	0	0	0	0	-	0	-	0	-	0	-	0	-	0	-	-	-	-	-	-	-	-	-	-	-	-	-	-	-	-	-	-	-	-	-
NZ_AP019667.1	1	1	2	1	-	-	-	-	-	-	-	-	IncM1	ST268	0	2	4	4	-	0	-	0	-	0	-	0	-	0	aac(6')-Ia^	-	-	-	-	-	-	-	sul1	-	-	-	TEM-1D.v1^	-	-	-	IMP-11*	-	-	-	-
NZ_AP021910.1	1	1	1	1	-	-	-	-	-	-	-	-	IncFII(pKP91),IncN,IncFIB(K)	ST101	0	0	0	0	-	0	-	0	-	0	-	0	-	0	-	-	-	-	-	-	-	-	-	-	-	-	-	-	-	-	-	-	-	-	-
NZ_AP021930.1	1	1	1	1	-	-	-	-	-	-	-	-	IncFII(pKP91),IncFIB(K)	ST4	0	0	0	0	-	0	-	0	-	0	-	0	-	0	-	-	-	-	-	-	-	-	-	-	-	-	-	-	-	-	-	-	-	-	-
NZ_AP022079.1	1	1	1	1	-	-	-	-	-	-	-	2	IncFIB(K),IncFII(K)	ST29	0	0	0	0	-	0	-	0	-	0	-	0	-	0	-	-	-	-	-	-	-	-	-	-	-	-	-	-	-	-	-	-	-	-	-
NZ_AP022080.1	1	1	2	1	-	-	-	-	-	-	-	-	IncC	ST29	0	0	7	12	-	0	-	0	-	0	-	0	-	0	aac(6')-Ib3^;aadA*	-	-	qnrB4	-	-	cmlA5;floR.v2*	arr-2	sul1;sul1;sul2	-	-	dfrA14.v1^	DHA-1;OXA-10	-	-	-	-	-	-	-	-
NZ_AP022081.1	1	1	1	1	-	-	-	-	-	-	-	-	IncN	ST29	0	2	4	4	-	0	-	0	-	0	-	0	-	0	-	-	-	-	-	-	-	-	sul1	tet(A).v1*	-	-	-	-	CTX-M-2	-	IMP-1	-	-	-	-
NZ_AP022140.1	1	1	1	1	-	-	-	-	-	-	-	1	IncR,IncFII(pKP91)	ST655	0	0	0	0	-	0	-	0	-	0	-	0	-	0	-	-	-	-	-	-	-	-	-	-	-	-	-	-	-	-	-	-	-	-	-
NZ_AP022529.1	1	1	1	1	-	-	-	-	-	-	-	-	IncN3	ST20	0	1	1	1	-	0	-	0	-	0	-	0	-	0	-	-	-	-	-	-	-	-	-	-	-	-	-	-	CTX-M-14	-	-	-	-	-	-
NZ_AP023265.1	1	1	2	1	-	-	-	-	-	-	-	1	IncFII(Yp),IncFII(p14),IncFIB(K)	ST3026	0	0	0	0	-	0	-	0	-	0	-	0	-	0	-	-	-	-	-	-	-	-	-	-	-	-	-	-	-	-	-	-	-	-	-
NZ_AP023266.1	1	1	1	1	-	-	-	-	-	-	-	1	IncFIB(pQil),Col440I,Col(pHAD28),IncFII(K)	ST3026	0	2	3	3	-	0	-	0	-	0	-	0	-	0	aac(6')-Ib'.v1	-	-	-	-	-	-	-	-	-	-	-	TEM-1D.v1^	-	-	-	KPC-2	-	-	-	-
NZ_AP023340.1	1	1	1	1	-	-	-	-	-	-	-	-	IncFIB(K),IncFII(K)	ST273	0	0	5	7	-	0	-	0	-	0	-	0	-	0	strA.v1^;strB.v1	-	-	qnrB4	-	mphA	-	-	sul1;sul1	-	-	-	DHA-1	-	-	-	-	-	-	-	-
NZ_AP023341.1	1	1	1	1	-	-	-	-	-	-	-	-	IncFII	ST273	0	1	2	2	-	0	-	0	-	0	-	0	-	0	-	-	fosA3	-	-	-	-	-	-	-	-	-	-	-	CTX-M-15	-	-	-	-	-	-
NZ_AP023454.1	1	1	1	1	-	-	-	-	-	-	-	-	IncFII	ST11	0	2	6	8	-	0	-	0	-	0	-	0	-	0	aadA2^;rmtB	-	-	-	-	ermB.v1*;mphA?	-	-	sul1	-	-	dfrA12	TEM-1D.v1^	-	-	-	NDM-5	-	-	-	-
NZ_AP024177.1	1	1	1	1	-	-	-	-	-	-	-	-	IncFII(Yp)	ST2999	0	0	0	0	-	0	-	0	-	0	-	0	-	0	-	-	-	-	-	-	-	-	-	-	-	-	-	-	-	-	-	-	-	-	-
NZ_CP003998.1	1	1	1	1	-	-	-	-	-	-	-	-	IncC	ST442	0	0	0	0	-	0	-	0	-	0	-	0	-	0	-	-	-	-	-	-	-	-	-	-	-	-	-	-	-	-	-	-	-	-	-
NZ_CP006661.1	1	1	3	1	-	-	-	-	-	-	-	-	IncC	ST11	0	2	4	5	-	0	-	0	-	0	-	0	-	0	aac(6')-Ib3^;rmtC	-	-	-	-	-	-	-	sul1	-	-	-	CMY-6	-	-	-	NDM-1	-	-	-	-
NZ_CP006800.1	1	1	1	1	-	-	-	-	-	-	-	-	IncFIB(K)	ST14	0	0	0	0	-	0	-	0	-	0	-	0	-	0	-	-	-	-	-	-	-	-	-	-	-	-	-	-	-	-	-	-	-	-	-
NZ_CP006922.1	1	1	1	1	-	-	-	-	-	-	-	-	IncFII(Yp)	ST258	0	0	0	0	-	0	-	0	-	0	-	0	-	0	-	-	-	-	-	-	-	-	-	-	-	-	-	-	-	-	-	-	-	-	-
NZ_CP006927.1	1	1	1	1	-	-	-	-	-	-	-	-	IncFII(K),IncFIB(K)	ST258	0	0	0	0	-	0	-	0	-	0	-	0	-	0	-	-	-	-	-	-	-	-	-	-	-	-	-	-	-	-	-	-	-	-	-
NZ_CP007730.1	1	1	1	1	-	-	-	-	-	-	-	1	IncFII(K),IncFIB(pQil)	ST258	0	2	2	2	-	0	-	0	-	0	-	0	-	0	-	-	-	-	-	-	-	-	-	-	-	-	TEM-1D.v1^	-	-	-	KPC-3	-	-	-	-
NZ_CP007732.1	1	1	2	1	-	-	-	-	-	-	-	-	IncC,IncN	ST34	0	2	7	11	-	0	-	0	-	0	-	0	-	0	aac(3)-Ia*;aac(6')-Ib7;ant(2'')-Ia	-	-	-	-	mphE.v2;msrE	-	-	sul1;sul1*	-	-	dfrA14.v1^	FOX-5	-	SHV-5	-	KPC-2	-	238S;240K	-	-
NZ_CP007733.1	1	1	1	1	-	-	-	-	-	-	-	-	IncL	ST34	0	1	5	5	-	0	-	0	-	0	-	0	-	0	ant(2'')-Ia	-	-	qnrB19^	-	-	catA1*	-	-	-	-	-	TEM-1D.v1^	-	SHV-12	-	-	-	238S;240K;35Q	-	-
NZ_CP007734.1	1	1	1	1	-	-	-	-	-	-	-	1	IncFII(K),IncFIB(K)	ST34	0	0	0	0	-	0	-	0	-	0	-	0	-	0	-	-	-	-	-	-	-	-	-	-	-	-	-	-	-	-	-	-	-	-	-
NZ_CP008800.1	1	1	1	1	-	-	-	-	-	-	-	-	IncFIB(K),IncFII(K)	ST258	0	0	2	3	-	0	-	0	-	0	-	0	-	0	aadA2;aadA^	-	-	-	-	-	cmlA1*	-	-	-	-	-	-	-	-	-	-	-	-	-	-
NZ_CP008830.1	1	1	1	1	-	-	-	-	-	-	-	1	IncFII(K),IncFIB(pQil)	ST258	0	2	2	2	-	0	-	0	-	0	-	0	-	0	-	-	-	-	-	-	-	-	-	-	-	-	TEM-1D.v1^	-	-	-	KPC-3	-	-	-	-
NZ_CP008833.1	1	1	1	1	-	-	-	-	-	-	-	1	IncFII(K),IncFIB(pQil)	ST258	0	2	2	2	-	0	-	0	-	0	-	0	-	0	-	-	-	-	-	-	-	-	-	-	-	-	TEM-1D.v1^	-	-	-	KPC-2	-	-	-	-
NZ_CP009115.1	1	1	1	1	-	-	-	-	-	-	-	1	IncFIB(pQil),IncFII(K)	ST395	0	2	5	8	-	0	-	0	-	0	-	0	-	0	aac(6')-Ib'.v1;aadA*;aph(3')-VI	-	-	qnrS1	-	-	-	-	-	-	-	-	OXA-9.v1;TEM-1D.v1^	-	CTX-M-15	-	NDM-1	-	-	-	-
NZ_CP009777.1	1	1	1	1	-	-	-	-	-	-	-	-	IncFII(K),IncFIB(K)	ST258	0	0	5	6	-	0	-	0	-	0	-	0	-	0	aadA2^;aph3-Ia.v1^	-	-	-	-	mphA	catA1^	-	sul1	-	-	dfrA12	-	-	-	-	-	-	-	-	-
NZ_CP009864.1	1	1	1	1	-	-	-	-	-	-	-	-	IncN	ST1518	0	2	4	5	-	0	-	0	-	0	-	0	-	0	aac(6')-Ib'.v2^;aadA*	-	-	-	-	-	-	-	-	-	-	dfrA14.v1^	OXA-9.v1	-	-	-	KPC-3	-	-	-	-
NZ_CP009874.1	1	1	1	1	-	-	-	-	-	-	-	-	IncN	ST258	0	0	3	3	-	0	-	0	-	0	-	0	-	0	aadA*	-	-	-	-	-	-	-	sul1	-	-	dfrA1.v1	-	-	-	-	-	-	-	-	-
NZ_CP009875.1	1	1	1	1	-	-	-	-	-	-	-	1	IncFII(K),IncFIB(pQil)	ST258	0	2	2	2	-	0	-	0	-	0	-	0	-	0	-	-	-	-	-	-	-	-	-	-	-	-	TEM-1D.v1^	-	-	-	KPC-2	-	-	-	-
NZ_CP010393.1	1	1	1	1	-	-	-	-	-	-	-	-	IncFII(K),IncFIB(K)	ST258	0	0	5	6	-	0	-	0	-	0	-	0	-	0	aadA2^;aph3-Ia.v1^	-	-	-	-	mphA	catA1^	-	sul1	-	-	dfrA12	-	-	-	-	-	-	-	-	-
NZ_CP011577.1	1	1	1	1	-	-	-	-	-	-	-	-	IncFII(K),IncFIB(K)	ST11	0	0	0	0	-	0	-	0	-	0	-	0	-	0	-	-	-	-	-	-	-	-	-	-	-	-	-	-	-	-	-	-	-	-	-
NZ_CP011621.1	1	1	1	1	-	-	-	-	-	-	-	-	IncFII(Yp)	ST941	0	0	2	4	-	0	-	0	-	0	-	0	-	0	aac(6')-Ib'.v2^;aadA*	-	-	-	-	-	-	-	-	-	-	-	OXA-9.v1;TEM-1D.v1^	-	-	-	-	-	-	-	-
NZ_CP011622.1	1	1	2	1	-	-	-	-	-	-	-	-	IncC	ST941	0	2	6	10	-	0	-	0	-	0	-	0	-	0	aac(6')-Ib'.v2^;aadA*;ant(2'')-Ia	-	-	qnrA1	-	-	-	-	sul1;sul1	-	-	-	OXA-9.v1;TEM-1D.v1^	-	SHV-7^	-	KPC-2	-	238S;240K	-	-
NZ_CP011623.1	1	1	1	1	-	-	-	-	-	-	-	1	IncFII(K),IncFIB(K)	ST941	0	0	0	0	-	0	-	0	-	0	-	0	-	0	-	-	-	-	-	-	-	-	-	-	-	-	-	-	-	-	-	-	-	-	-
NZ_CP011977.1	1	1	1	1	-	-	-	-	-	-	-	2	IncFIB(K),IncFII(K),IncR	ST258	0	1	5	6	-	0	-	0	-	0	-	0	-	0	aadA2^;aph3-Ia.v1^	-	-	-	-	mphA	-	-	sul1	-	-	dfrA12	-	-	SHV-12	-	-	-	238S;240K;35Q	-	-
NZ_CP011981.1	1	1	1	1	-	-	-	-	-	-	-	-	IncFII(K),IncFIB(pQil)	ST258	0	2	1	1	-	0	-	0	-	0	-	0	-	0	-	-	-	-	-	-	-	-	-	-	-	-	-	-	-	-	KPC-2	-	-	-	-
NZ_CP011986.1	1	1	1	1	-	-	-	-	-	-	-	1	IncFII(K),IncFIB(pQil)	ST258	0	2	2	2	-	0	-	0	-	0	-	0	-	0	-	-	-	-	-	-	-	-	-	-	-	-	TEM-1D.v1^	-	-	-	KPC-2	-	-	-	-
NZ_CP012564.1	1	1	1	1	-	-	-	-	-	-	-	1	IncFII(pKPX1)	ST16	0	1	3	4	-	0	-	0	-	0	-	0	-	0	aac(6')-Ib;rmtF	-	-	-	-	-	-	arr-2	-	-	-	-	-	-	CTX-M-15	-	-	-	-	-	-
NZ_CP012566.1	1	1	1	1	-	-	-	-	-	-	-	-	IncR,IncFII(K)	ST16	0	0	3	3	-	0	-	0	-	0	-	0	-	0	-	-	-	-	-	-	-	arr-3	sul1	-	-	dfrA1.v1	-	-	-	-	-	-	-	-	-
NZ_CP012567.1	1	1	1	1	-	-	-	-	-	-	-	-	IncFIB(K),IncFII(K)	ST16	0	0	3	3	-	0	-	0	-	0	-	0	-	0	aac(6')-Ib-cr.v2^	-	-	-	-	-	CatB4.v1	-	-	-	-	-	OXA-1	-	-	-	-	-	-	-	-
NZ_CP012569.1	1	1	1	1	-	-	-	-	-	-	-	1	IncFII(pKPX1)	ST16	0	0	2	3	-	0	-	0	-	0	-	0	-	0	aac(6')-Ib;rmtF	-	-	-	-	-	-	arr-2	-	-	-	-	-	-	-	-	-	-	-	-	-
NZ_CP012571.1	1	1	1	1	-	-	-	-	-	-	-	-	IncR,IncFII(K)	ST16	0	0	3	3	-	0	-	0	-	0	-	0	-	0	-	-	-	-	-	-	-	arr-3	sul1	-	-	dfrA1.v1	-	-	-	-	-	-	-	-	-
NZ_CP012572.1	1	1	1	1	-	-	-	-	-	-	-	-	IncFIB(K),IncFII(K)	ST16	0	0	0	0	-	0	-	0	-	0	-	0	-	0	-	-	-	-	-	-	-	-	-	-	-	-	-	-	-	-	-	-	-	-	-
NZ_CP012884.1	1	1	1	1	-	-	-	-	-	-	-	-	IncFII(K),IncFIB(K)	ST29	0	0	0	0	-	0	-	0	-	0	-	0	-	0	-	-	-	-	-	-	-	-	-	-	-	-	-	-	-	-	-	-	-	-	-
NZ_CP012988.3	1	1	1	1	-	-	-	-	-	-	-	1	FIA(pBK30683),IncFIA(HI1),IncFIA,IncFII(K)	ST278	0	1	7	8	-	0	-	0	-	0	-	0	-	0	strA.v1^;strB.v1	-	-	qnrB1.v2^	-	-	-	-	sul2	tet(A).v1	-	dfrA14.v1^	TEM-1D.v1^	-	CTX-M-15	-	-	-	-	-	-
NZ_CP012993.2	1	1	1	1	-	-	-	-	-	-	-	1	FIA(pBK30683),IncFIA(HI1),IncFIA,IncFII(K)	ST278	0	1	7	8	-	0	-	0	-	0	-	0	-	0	strA.v1^;strB.v1	-	-	qnrB1.v2^	-	-	-	-	sul2	tet(A).v1	-	dfrA14.v1^	TEM-1D.v1^	-	CTX-M-15	-	-	-	-	-	-
NZ_CP013323.1	1	1	1	1	-	-	-	-	-	-	-	1	IncFII(K),IncFIB(K)	ST941	0	0	0	0	-	0	-	0	-	0	-	0	-	0	-	-	-	-	-	-	-	-	-	-	-	-	-	-	-	-	-	-	-	-	-
NZ_CP013324.1	1	1	2	1	-	-	-	-	-	-	-	-	IncC	ST941	0	1	5	9	-	0	-	0	-	0	-	0	-	0	aac(6')-Ib'.v2^;aadA*;ant(2'')-Ia	-	-	qnrA1	-	-	-	-	sul1;sul1	-	-	-	OXA-9.v1;TEM-1D.v1^	-	SHV-7^	-	-	-	238S;240K	-	-
NZ_CP013326.1	1	1	1	1	-	-	-	-	-	-	-	-	IncFII(Yp)	ST941	0	0	2	4	-	0	-	0	-	0	-	0	-	0	aac(6')-Ib'.v2^;aadA*	-	-	-	-	-	-	-	-	-	-	-	OXA-9.v1;TEM-1D.v1^	-	-	-	-	-	-	-	-
NZ_CP014005.1	1	1	1	1	-	-	-	-	-	-	-	1	IncFII(K)	ST14	0	1	3	3	-	0	-	0	-	0	-	0	-	0	aadA2^	-	-	-	-	-	-	-	-	-	-	dfrA12	-	-	CTX-M-15	-	-	-	-	-	-
NZ_CP014121.1	1	1	1	1	-	-	-	-	-	-	-	-	IncFII(K),IncFIB(K)	ST13	0	0	1	1	-	0	-	0	-	0	-	0	-	0	-	-	-	-	-	-	-	-	-	tet(D)	-	-	-	-	-	-	-	-	-	-	-
NZ_CP014650.1	1	1	1	1	-	-	-	-	-	-	-	1	IncFII(K),IncFIB(pQil)	ST258	0	2	2	2	-	0	-	0	-	0	-	0	-	0	-	-	-	-	-	-	-	-	-	-	-	-	TEM-1D.v1^	-	-	-	KPC-3	-	-	-	-
NZ_CP014765.1	1	1	1	1	-	-	-	-	-	-	-	1	IncFII(K)	ST37	0	2	1	1	-	0	-	0	-	0	-	0	-	0	-	-	-	-	-	-	-	-	-	-	-	-	-	-	-	-	KPC-3	-	-	-	-
NZ_CP015131.1	1	1	1	1	-	-	-	-	-	-	-	-	IncFII(29),IncFIC(FII),IncFIB(AP001918),Col156_1__NC	ST2623	0	0	2	4	-	0	-	0	-	0	-	0	-	0	-	-	-	-	-	mphA;mphA;mphA	-	-	-	tet(B).v2*	-	-	-	-	-	-	-	-	-	-	-
NZ_CP015132.1	1	1	1	1	-	-	-	-	-	-	-	-	IncFIB(K),IncFII(K)	ST2623	0	0	0	0	-	0	-	0	-	0	-	0	-	0	-	-	-	-	-	-	-	-	-	-	-	-	-	-	-	-	-	SHV-1^	-	-	-
NZ_CP015135.1	1	1	1	1	-	-	-	-	-	-	-	-	IncFIB(K),IncFII(K)	ST505	0	0	0	0	-	0	-	0	-	0	-	0	-	0	-	-	-	-	-	-	-	-	-	-	-	-	-	-	-	-	-	-	-	-	-
NZ_CP015386.1	1	1	1	1	-	-	-	-	-	-	-	-	IncFII(K),IncFIB(K)	ST340	0	0	4	5	-	0	-	0	-	0	-	0	-	0	aadA2^;aph3-Ia.v1^	-	-	-	-	mphA	-	-	sul1	-	-	dfrA12	-	-	-	-	-	-	-	-	-
NZ_CP015387.1	1	1	1	1	-	-	-	-	-	-	-	1	FIA(pBK30683),IncFIA(HI1),FII(pBK30683)	ST340	0	2	5	9	-	0	-	0	-	0	-	0	-	0	aac(6')-Ib'.v2^;aadA*;strA.v1^;strB.v1	-	-	-	-	-	-	-	sul2	-	-	dfrA14.v1^	OXA-9.v1;TEM-1D.v1^	-	-	-	KPC-3	-	-	-	-
NZ_CP015388.1	1	1	1	1	-	-	-	-	-	-	-	-	IncFII	ST340	0	1	5	6	-	0	-	0	-	0	-	0	-	0	aac(6')-Ib-cr.v2	-	-	-	-	-	CatB4.v1	-	-	tet(A).v1*	-	-	OXA-1;TEM-1D.v1^	-	CTX-M-15	-	-	-	-	-	-
NZ_CP015389.1	1	1	1	1	-	-	-	-	-	-	-	-	IncN	ST340	0	0	0	0	-	0	-	0	-	0	-	0	-	0	-	-	-	-	-	-	-	-	-	-	-	-	-	-	-	-	-	-	-	-	-
NZ_CP015393.1	1	1	1	1	-	-	-	-	-	-	-	-	IncFII(K),IncFIB(K)	ST258	0	0	2	2	-	0	-	0	-	0	-	0	-	0	-	-	-	-	-	mphA	catA1^	-	-	-	-	-	-	-	-	-	-	-	-	-	-
NZ_CP015394.1	1	1	2	1	-	-	-	-	-	-	-	-	IncC	ST258	0	1	4	7	-	0	-	0	-	0	-	0	-	0	aac(3)-IIa.v1;aac(6')-Ib3^	-	-	-	-	-	-	-	sul1;sul1	-	-	-	OXA-2;TEM-1D.v1^	-	CTX-M-2	-	-	-	-	-	-
NZ_CP015395.1	1	1	1	1	-	-	-	-	-	-	-	1	IncFIB(pQil),IncFII(K)	ST258	0	2	2	2	-	0	-	0	-	0	-	0	-	0	-	-	-	-	-	-	-	-	-	-	-	-	TEM-1D.v1^	-	-	-	KPC-2	-	-	-	-
NZ_CP015503.1	1	1	1	1	-	-	-	-	-	-	-	-	IncFII	ST147	0	0	2	4	-	0	-	0	-	0	-	0	-	0	aac(6')-Ib;aadA2^;rmtF	-	-	-	-	-	-	-	-	-	-	dfrA12	-	-	-	-	-	-	-	-	-
NZ_CP015505.1	1	1	1	1	-	-	-	-	-	-	-	-	-	ST147	0	0	0	0	-	0	-	0	-	0	-	0	-	0	-	-	-	-	-	-	-	-	-	-	-	-	-	-	-	-	-	-	-	-	-
NZ_CP015754.1	1	1	1	1	-	-	-	-	-	-	-	1	FIA(pBK30683),IncFIA(HI1),IncFIB(K)(pCAV1099-114),IncFII(pKP91)	ST1536	1	0	0	0	ybt 4; plasmid	29-2LV	-	0	-	0	-	0	-	0	-	-	-	-	-	-	-	-	-	-	-	-	-	-	-	-	-	-	-	-	-
NZ_CP015823.1	1	1	1	1	-	-	-	-	-	-	-	-	IncFII(K),IncFIB(K)	ST512	0	0	5	6	-	0	-	0	-	0	-	0	-	0	aadA2^;aph3-Ia.v1^	-	-	-	-	mphA	catA1^	-	sul1	-	-	dfrA12	-	-	-	-	-	-	-	-	-
NZ_CP016160.1	1	1	1	1	-	-	-	-	-	-	-	1	IncFII(pKP91),FIA(pBK30683),IncFIA(HI1),IncFIB(K)(pCAV1099-114)	ST1536	1	0	0	0	ybt 4; plasmid	29-2LV	-	0	-	0	-	0	-	0	-	-	-	-	-	-	-	-	-	-	-	-	-	-	-	-	-	-	-	-	-
NZ_CP016810.1	1	1	1	1	-	-	-	-	-	-	-	3	IncFIB(pQil),IncFII(K),IncFIB(K)	ST34	0	0	3	7	-	0	-	0	-	0	-	0	-	0	aac(6')-Ib-cr.v2;aadA^;strA.v1*;strB.v1*	-	-	-	-	-	-	-	sul1;sul2*	-	-	dfrA14.v1^	-	-	-	-	-	-	-	-	-
NZ_CP016927.1	1	1	2	1	-	-	-	-	-	-	-	-	IncL	ST14	0	2	3	6	-	0	-	0	-	0	-	0	-	0	aph(3')-VI*;strA.v1;strA.v1;strB.v1	-	-	-	-	-	-	-	-	-	-	-	-	-	CTX-M-14^	-	OXA-48	-	-	-	-
NZ_CP017936.1	1	1	1	1	-	-	-	-	-	-	-	-	IncM1	ST45	0	1	6	6	-	0	-	0	-	0	-	0	-	0	aac(6')-Ib-cr.v2	-	-	-	-	-	catB3.v2	arr-3	sul1	-	-	-	OXA-1	-	SHV-30	-	-	-	238S	-	-
NZ_CP017987.1	1	1	2	1	-	-	-	-	-	-	-	-	IncC	ST147	0	2	5	8	-	0	-	0	-	0	-	0	-	0	aac(6')-Ib3^;strA.v1;strB.v1	-	-	-	-	-	floR.v2*	-	sul1;sul2	tet(A).v2	-	-	-	-	-	-	OXA-48	-	-	-	-
NZ_CP018315.1	1	1	2	1	-	-	-	-	-	-	-	-	IncL	ST147	0	2	1	1	-	0	-	0	-	0	-	0	-	0	-	-	-	-	-	-	-	-	-	-	-	-	-	-	-	-	OXA-48	-	-	-	-
NZ_CP018318.1	1	1	2	1	-	-	-	-	-	-	-	-	IncC	ST147	0	0	4	7	-	0	-	0	-	0	-	0	-	0	aac(6')-Ib3^;strA.v1;strB.v1	-	-	-	-	-	floR.v2*	-	sul1;sul2	tet(A).v2	-	-	-	-	-	-	-	-	-	-	-
NZ_CP018340.1	1	1	1	1	-	-	-	-	-	-	-	-	IncFII(K),IncFIA(HI1)	ST23	0	0	0	0	-	0	-	0	-	0	-	0	-	0	-	-	-	-	-	-	-	-	-	-	-	-	-	-	-	-	-	-	-	-	-
NZ_CP018341.1	1	1	2	1	-	-	-	-	-	-	-	-	-	ST23	0	0	5	5	-	0	-	0	-	0	-	0	-	0	-	-	-	qnrS1	-	-	catII.2*	-	sul2	tet(A).v1	-	-	LAP-2	-	-	-	-	-	-	-	-
NZ_CP018342.1	1	1	1	1	-	-	-	-	-	-	-	-	IncL	ST23	0	2	1	1	-	0	-	0	-	0	-	0	-	0	-	-	-	-	-	-	-	-	-	-	-	-	-	-	-	-	OXA-48	-	-	-	-
NZ_CP018355.1	1	1	1	1	-	-	-	-	-	-	-	-	IncFII(K),IncFIB(K)	ST258	0	0	5	6	-	0	-	0	-	0	-	0	-	0	aadA2^;aph3-Ia.v1^	-	-	-	-	mphA	catA1^	-	sul1	-	-	dfrA12	-	-	-	-	-	-	-	-	-
NZ_CP018365.1	1	1	1	1	-	-	-	-	-	-	-	-	IncFIB(K),IncFII(K),IncR,IncN	ST395	0	1	8	12	-	0	-	0	-	0	-	0	-	0	aac(3)-IIa.v1^;aac(6')-Ib-cr.v2;aadA2^	-	-	-	-	mphA	CatB4.v1;catA1^	-	sul1;sul1	tet(A).v1	-	dfrA1.v1	OXA-1	-	CTX-M-15	-	-	-	-	-	-
NZ_CP018366.1	1	1	1	1	-	-	-	-	-	-	-	-	IncFII(p14),IncFII(Yp),IncFIB(pB171)	ST395	0	2	3	3	-	0	-	0	-	0	-	0	-	0	rmtC	-	-	-	-	-	-	-	sul1*	-	-	-	-	-	-	-	NDM-1	-	-	-	-
NZ_CP018424.1	1	1	1	1	-	-	-	-	-	-	-	-	IncFII(K),IncFIB(K)	ST258	0	0	5	6	-	0	-	0	-	0	-	0	-	0	aadA2^;aph3-Ia.v1^	-	-	-	-	mphA	catA1^	-	sul1	-	-	dfrA12	-	-	-	-	-	-	-	-	-
NZ_CP018430.1	1	1	1	1	-	-	-	-	-	-	-	-	IncFII(K),IncFIB(K)	ST258	0	0	5	6	-	0	-	0	-	0	-	0	-	0	aadA2^;aph3-Ia.v1^	-	-	-	-	mphA	catA1^	-	sul1	-	-	dfrA12	-	-	-	-	-	-	-	-	-
NZ_CP018434.1	1	1	1	1	-	-	-	-	-	-	-	-	IncFII(K),IncFIB(K)	ST258	0	0	5	6	-	0	-	0	-	0	-	0	-	0	aadA2^;aph3-Ia.v1^	-	-	-	-	mphA	catA1^	-	sul1	-	-	dfrA12	-	-	-	-	-	-	-	-	-
NZ_CP018441.1	1	1	1	1	-	-	-	-	-	-	-	-	IncFIB(K),IncFII(K)	ST11	0	1	5	7	-	0	-	0	-	0	-	0	-	0	aac(3)-IIa.v1^;aac(6')-Ib-cr.v2;aph3-Ia.v1^	-	-	-	-	-	CatB4.v1	-	-	-	-	dfrA14.v1^	OXA-1	-	CTX-M-15	-	-	-	-	-	-
NZ_CP018455.1	1	1	1	1	-	-	-	-	-	-	-	1	IncFII(pHN7A8),IncR	ST11	0	2	4	5	-	0	-	0	-	0	-	0	-	0	rmtB	-	-	-	-	-	-	-	-	-	-	-	TEM-1D.v1^	-	CTX-M-65;SHV-12	-	KPC-2	-	238S;240K;35Q	-	-
NZ_CP018669.1	1	1	1	1	-	-	-	-	-	-	-	-	IncM1	ST244	0	2	6	6	-	0	-	0	-	0	-	0	-	0	aadA2^	-	-	-	-	mphA	-	-	sul1	-	-	dfrA12	-	-	SHV-7^	-	KPC-2	-	238S;240K	-	-
NZ_CP018674.1	1	1	2	1	-	-	-	-	-	-	-	1	IncFII(pKPX1)	ST340	0	0	0	0	-	0	-	0	-	0	-	0	-	0	-	-	-	-	-	-	-	-	-	-	-	-	-	-	-	-	-	-	-	-	-
NZ_CP018689.1	1	1	2	1	-	-	-	-	-	-	-	-	IncC	ST147	0	0	4	7	-	0	-	0	-	0	-	0	-	0	aac(6')-Ib3^;strA.v1;strB.v1	-	-	-	-	-	floR.v2*	-	sul1;sul2	tet(A).v2	-	-	-	-	-	-	-	-	-	-	-
NZ_CP018690.1	1	1	1	1	-	-	-	-	-	-	-	-	IncL	ST147	0	2	1	1	-	0	-	0	-	0	-	0	-	0	-	-	-	-	-	-	-	-	-	-	-	-	-	-	-	-	OXA-48	-	-	-	-
NZ_CP018693.1	1	1	1	1	-	-	-	-	-	-	-	-	IncFIB(K),IncFII(K)	ST11	0	1	5	7	-	0	-	0	-	0	-	0	-	0	aac(3)-IIa.v1^;aac(6')-Ib-cr.v2;aph3-Ia.v1^	-	-	-	-	-	CatB4.v1	-	-	-	-	dfrA14.v1^	OXA-1	-	CTX-M-15	-	-	-	-	-	-
NZ_CP018698.1	1	1	2	1	-	-	-	-	-	-	-	-	IncC	ST147	0	0	4	7	-	0	-	0	-	0	-	0	-	0	aac(6')-Ib3^;strA.v1;strB.v1	-	-	-	-	-	floR.v2*	-	sul1;sul2	tet(A).v2	-	-	-	-	-	-	-	-	-	-	-
NZ_CP018700.1	1	1	1	1	-	-	-	-	-	-	-	-	IncL	ST147	0	2	1	1	-	0	-	0	-	0	-	0	-	0	-	-	-	-	-	-	-	-	-	-	-	-	-	-	-	-	OXA-48	-	-	-	-
NZ_CP018704.1	1	1	2	1	-	-	-	-	-	-	-	-	IncC	ST147	0	0	4	7	-	0	-	0	-	0	-	0	-	0	aac(6')-Ib3^;strA.v1;strB.v1	-	-	-	-	-	floR.v2*	-	sul1;sul2	tet(A).v2	-	-	-	-	-	-	-	-	-	-	-
NZ_CP018706.1	1	1	1	1	-	-	-	-	-	-	-	-	IncL	ST147	0	2	1	1	-	0	-	0	-	0	-	0	-	0	-	-	-	-	-	-	-	-	-	-	-	-	-	-	-	-	OXA-48	-	-	-	-
NZ_CP018710.1	1	1	2	1	-	-	-	-	-	-	-	-	IncC	ST147	0	0	4	7	-	0	-	0	-	0	-	0	-	0	aac(6')-Ib3^;strA.v1;strB.v1	-	-	-	-	-	floR.v2*	-	sul1;sul2	tet(A).v2	-	-	-	-	-	-	-	-	-	-	-
NZ_CP018712.1	1	1	1	1	-	-	-	-	-	-	-	-	IncL	ST147	0	0	0	0	-	0	-	0	-	0	-	0	-	0	-	-	-	-	-	-	-	-	-	-	-	-	-	-	-	-	-	-	-	-	-
NZ_CP018716.1	1	1	2	1	-	-	-	-	-	-	-	-	IncC	ST147	0	0	4	7	-	0	-	0	-	0	-	0	-	0	aac(6')-Ib3^;strA.v1;strB.v1	-	-	-	-	-	floR.v2*	-	sul1;sul2	tet(A).v2	-	-	-	-	-	-	-	-	-	-	-
NZ_CP018717.1	1	1	1	1	-	-	-	-	-	-	-	-	IncL	ST147	0	2	1	1	-	0	-	0	-	0	-	0	-	0	-	-	-	-	-	-	-	-	-	-	-	-	-	-	-	-	OXA-48	-	-	-	-
NZ_CP018722.1	1	1	2	1	-	-	-	-	-	-	-	-	IncC	ST147	0	0	4	7	-	0	-	0	-	0	-	0	-	0	aac(6')-Ib3^;strA.v1;strB.v1	-	-	-	-	-	floR.v2*	-	sul1;sul2	tet(A).v2	-	-	-	-	-	-	-	-	-	-	-
NZ_CP018723.1	1	1	1	1	-	-	-	-	-	-	-	-	IncL	ST147	0	2	1	1	-	0	-	0	-	0	-	0	-	0	-	-	-	-	-	-	-	-	-	-	-	-	-	-	-	-	OXA-48	-	-	-	-
NZ_CP018736.1	1	1	2	1	-	-	-	-	-	-	-	-	IncL	ST101	0	2	1	1	-	0	-	0	-	0	-	0	-	0	-	-	-	-	-	-	-	-	-	-	-	-	-	-	-	-	OXA-48	-	-	-	-
NZ_CP018817.1	1	1	3	1	-	-	-	-	-	-	-	-	IncC	ST11	0	2	4	5	-	0	-	0	-	0	-	0	-	0	aac(6')-Ib3^;rmtC	-	-	-	-	-	-	-	sul1	-	-	-	CMY-6	-	-	-	NDM-1	-	-	-	-
NZ_CP018886.1	1	1	1	1	-	-	-	-	-	-	-	-	IncFII(K),IncFIB(K)	ST437	0	0	3	3	-	0	-	0	-	0	-	0	-	0	aph3-Ia.v1^	-	-	-	-	mphA	-	-	sul1	-	-	-	-	-	-	-	-	-	-	-	-
NZ_CP018887.1	1	1	1	1	-	-	-	-	-	-	-	2	IncN,IncFIB(pQil)	ST437	0	2	6	6	-	0	-	0	-	0	-	0	-	0	aac(6')-Ib-cr.v2	-	-	-	-	-	CatB4.v1	-	-	tet(A).v1	-	dfrA30*	OXA-1	-	-	-	KPC-2	-	-	-	-
NZ_CP020064.1	1	1	1	1	-	-	-	-	-	-	-	-	IncFII(Yp)	ST234	0	0	2	3	-	0	-	0	-	0	-	0	-	0	aadA*	-	-	-	-	-	-	-	-	-	-	-	OXA-9.v1;TEM-1D.v1^	-	-	-	-	-	-	-	-
NZ_CP020065.1	1	1	1	1	-	-	-	-	-	-	-	1	IncFIA(HI1),IncFII(K)	ST234	0	0	0	0	-	0	-	0	-	0	-	0	-	0	-	-	-	-	-	-	-	-	-	-	-	-	-	-	-	-	-	-	-	-	-
NZ_CP020066.1	1	1	1	1	-	-	-	-	-	-	-	-	IncN,ColRNAI	ST234	0	2	3	3	-	0	-	0	-	0	-	0	-	0	aac(6')-Ib'.v1	-	-	-	-	-	-	-	-	-	-	dfrA14.v1^	-	-	-	-	KPC-3	-	-	-	-
NZ_CP020069.1	1	1	1	1	-	-	-	-	-	-	-	-	IncFII(K),IncFIB(K)	ST14	0	0	1	1	-	0	-	0	-	0	-	0	-	0	-	-	-	-	-	-	catA1^	-	-	-	-	-	-	-	-	-	-	-	-	-	-
NZ_CP020072.1	1	1	1	1	-	-	-	-	-	-	-	-	IncFII(K),IncFIB(K)	ST258	0	0	5	6	-	0	-	0	-	0	-	0	-	0	aadA2^;aph3-Ia.v1^	-	-	-	-	mphA	catA1^	-	sul1	-	-	dfrA12	-	-	-	-	-	-	-	-	-
NZ_CP020109.1	1	1	1	1	-	-	-	-	-	-	-	-	IncFII(K),IncFIB(K)	ST258	0	0	5	5	-	0	-	0	-	0	-	0	-	0	aadA2^	-	-	-	-	mphA	catA1^	-	sul1	-	-	dfrA12	-	-	-	-	-	-	-	-	-
NZ_CP020499.1	1	1	1	1	-	-	-	-	-	-	-	-	IncFII(K),IncFIB(K)	ST258	0	0	0	0	-	0	-	0	-	0	-	0	-	0	-	-	-	-	-	-	-	-	-	-	-	-	-	-	-	-	-	-	-	-	-
NZ_CP020838.1	1	1	1	1	-	-	-	-	-	-	-	-	IncFIB(K),IncFII(K)	ST258	0	0	5	6	-	0	-	0	-	0	-	0	-	0	aadA2^;aph3-Ia.v1^	-	-	-	-	mphA	catA1^	-	sul1	-	-	dfrA12	-	-	-	-	-	-	-	-	-
NZ_CP020842.1	1	1	1	1	-	-	-	-	-	-	-	-	IncFII(K),IncFIB(K)	ST37	0	0	3	4	-	0	-	0	-	0	-	0	-	0	aac(6')-Ib;rmtF	-	-	qnrB1.v1	-	-	-	arr-2	-	-	-	-	-	-	-	-	-	-	-	-	-
NZ_CP020844.1	1	1	2	1	-	-	-	-	-	-	-	-	IncL	ST37	0	2	1	2	-	0	-	0	-	0	-	0	-	0	-	-	-	-	-	-	-	-	-	-	-	-	-	-	-	-	OXA-48;OXA-48	-	-	-	-
NZ_CP020855.1	1	1	1	1	-	-	-	-	-	-	-	-	IncFIB(K),IncFII(K)	ST14	0	0	1	1	-	0	-	0	-	0	-	0	-	0	-	-	-	-	-	-	catA1^	-	-	-	-	-	-	-	-	-	-	-	-	-	-
NZ_CP020902.1	1	1	2	1	-	-	-	-	-	-	-	1	IncHI1B(pNDM-MAR),IncFII(K),IncN,IncR,IncFIB(pNDM-Mar)	ST11	0	2	7	10	-	0	-	0	-	0	-	0	-	0	aadA2^;aph(3')-VI;armA	-	-	qnrS1	-	mphE.v2;msrE	-	-	sul1	-	-	dfrA12	-	-	CTX-M-15	-	NDM-1	-	-	-	-
NZ_CP020903.1	1	1	1	1	-	-	-	-	-	-	-	-	IncFII(K),IncFIB(K)	ST11	0	0	4	5	-	0	-	0	-	0	-	0	-	0	aac(6')-Ib-cr.v2;aph3-Ia.v1^	-	-	-	-	-	CatB4.v1	-	-	tet(A).v1	-	-	OXA-1	-	-	-	-	-	-	-	-
NZ_CP020904.1	1	1	1	1	-	-	-	-	-	-	-	1	IncFIB(pQil),IncFII(K)	ST11	0	1	4	9	-	0	-	0	-	0	-	0	-	0	aac(3)-IIa.v1^;aac(6')-Ib'.v1;aac(6')-Ib-cr.v2;aadA*	-	-	-	-	-	CatB4.v1	-	-	-	-	-	OXA-1;OXA-9.v1;TEM-1D.v1^	-	CTX-M-15	-	-	-	-	-	-
NZ_CP021540.1	1	1	1	1	-	-	-	-	-	-	-	-	IncFIB(K)	ST258	0	0	5	5	-	0	-	0	-	0	-	0	-	0	aadA2^	-	-	-	-	mphA	catA1^	-	sul1	-	-	dfrA12	-	-	-	-	-	-	-	-	-
NZ_CP021541.1	1	1	1	1	-	-	-	-	-	-	-	1	IncFIB(pQil),IncFII(K)	ST258	0	1	3	3	-	0	-	0	-	0	-	0	-	0	-	-	-	-	-	-	-	-	-	tet(D)	-	-	TEM-1D.v1^	-	SHV-5	-	-	-	238S;240K	-	-
NZ_CP021544.1	1	1	1	1	-	-	-	-	-	-	-	-	IncFII(K),IncFIB(K)	ST258	0	0	5	6	-	0	-	0	-	0	-	0	-	0	aadA2^;aph3-Ia.v1^	-	-	-	-	mphA	catA1^	-	sul1	-	-	dfrA12	-	-	-	-	-	-	-	-	-
NZ_CP021687.1	1	1	1	1	-	-	-	-	-	-	-	1	IncFII(pKPX1)	ST11	0	2	2	2	-	0	-	0	-	0	-	0	-	0	aac(6')-Ib'.v1	-	-	-	-	-	-	-	-	-	-	-	-	-	-	-	NDM-1	-	-	-	-
NZ_CP021709.1	1	1	3	1	-	-	-	-	-	-	-	-	IncC	ST14	0	2	5	6	-	0	-	0	-	0	-	0	-	0	armA	-	-	-	-	mphE.v2;msrE	-	-	sul1	-	-	-	CMY-4.v1	-	-	-	NDM-1	-	-	-	-
NZ_CP021710.1	1	1	1	1	-	-	-	-	-	-	-	-	IncFIB(K),IncFII(K)	ST14	0	0	1	1	-	0	-	0	-	0	-	0	-	0	-	-	-	-	-	-	catA1^	-	-	-	-	-	-	-	-	-	-	-	-	-	-
NZ_CP021711.1	1	1	2	1	-	-	-	-	-	-	-	-	IncFII	ST14	0	1	2	2	-	0	-	0	-	0	-	0	-	0	-	-	-	-	-	-	-	-	-	-	-	-	TEM-1D.v1^	-	CTX-M-15	-	-	-	-	-	-
NZ_CP021713.1	1	1	1	1	-	-	-	-	-	-	-	-	IncFII(K),IncFIB(K)	ST258	0	0	5	6	-	0	-	0	-	0	-	0	-	0	aadA2^;aph3-Ia.v1^	-	-	-	-	mphA	catA1^	-	sul1	-	-	dfrA12	-	-	-	-	-	-	-	-	-
NZ_CP021742.1	1	1	1	1	-	-	-	-	-	-	-	-	IncM1	ST45	0	1	6	6	-	0	-	0	-	0	-	0	-	0	aac(6')-Ib-cr.v2	-	-	-	-	-	catB3.v2	arr-3	sul1	-	-	-	OXA-1	-	SHV-30	-	-	-	238S	-	-
NZ_CP021752.1	1	1	1	1	-	-	-	-	-	-	-	-	IncFII(K),IncFIB(K)	ST258	0	0	5	6	-	0	-	0	-	0	-	0	-	0	aadA2^;aph3-Ia.v1^	-	-	-	-	mphA	catA1^	-	sul1	-	-	dfrA12	-	-	-	-	-	-	-	-	-
NZ_CP021753.1	1	1	1	1	-	-	-	-	-	-	-	1	IncFII(Yp)	ST258	0	0	0	0	-	0	-	0	-	0	-	0	-	0	-	-	-	-	-	-	-	-	-	-	-	-	-	-	-	-	-	-	-	-	-
NZ_CP021758.1	1	1	1	1	-	-	-	-	-	-	-	-	IncFII(pKPX1)	ST147	0	0	2	3	-	0	-	0	-	0	-	0	-	0	aac(6')-Ib;rmtF	-	-	-	-	-	-	arr-2	-	-	-	-	-	-	-	-	-	-	-	-	-
NZ_CP021835.1	1	1	2	1	-	-	-	-	-	-	-	-	IncC	ST258	0	2	5	7	-	0	-	0	-	0	-	0	-	0	aac(6')-33;ant(2'')-Ia	-	-	-	-	-	floR.v2*	-	sul1;sul2	-	-	-	TEM-1D.v1	-	-	-	KPC-2	-	-	-	-
NZ_CP021946.1	1	1	1	1	-	-	-	-	-	-	-	1	-	ST147	0	0	6	6	-	0	-	0	-	0	-	0	-	0	-	-	-	qnrS1	-	-	floR.v1*	-	sul2	tet(A).v1	-	dfrA14.v1^	LAP-2	-	-	-	-	-	-	-	-
NZ_CP021952.1	1	1	3	1	-	-	-	-	-	-	-	-	FIA(pBK30683),IncFIA(HI1),IncC	ST11	0	2	5	8	-	0	-	0	-	0	-	0	-	0	aac(3)-IId^;aac(6')-Ib3^;rmtC	-	-	qnrB9.2^	-	-	-	-	sul1;sul1^	-	-	-	CMY-6	-	-	-	NDM-1	SHV-11.v1	35Q	-	-
NZ_CP021959.1	1	1	1	1	-	-	-	-	-	-	-	1	IncFII(K)	ST37	0	1	1	1	-	0	-	0	-	0	-	0	-	0	-	-	-	-	-	-	-	-	-	-	-	-	-	-	CTX-M-15	-	-	-	-	-	-
NZ_CP022125.1	1	1	1	1	-	-	-	-	-	-	-	-	IncFIB(K),IncFII(K)	ST15	0	0	2	2	-	0	-	0	-	0	-	0	-	0	-	-	-	-	-	mphA	-	-	-	tet(A).v1	-	-	-	-	-	-	-	-	-	-	-
NZ_CP022126.1	1	1	3	1	-	-	-	-	-	-	-	-	IncC	ST15	0	2	4	5	-	0	-	0	-	0	-	0	-	0	aac(6')-Ib3^;rmtC	-	-	-	-	-	-	-	sul1	-	-	-	CMY-6	-	-	-	NDM-1	-	-	-	-
NZ_CP022574.1	1	1	1	1	-	-	-	-	-	-	-	-	IncFII(K),IncFIB(K)	ST258	0	2	3	3	-	0	-	0	-	0	-	0	-	0	aph3-Ia.v1^	-	-	-	-	-	-	-	-	-	-	-	TEM-1D.v1^	-	-	-	KPC-2	-	-	-	-
NZ_CP022612.1	1	1	3	1	-	-	-	-	-	-	-	1	IncHI1B(pNDM-MAR),IncR,FIA(pBK30683),IncFIA(HI1),IncFIB(pNDM-Mar)	ST14	0	2	9	22	-	0	-	0	-	0	-	0	-	0	aac(3)-IId^;aac(6')-Ib'.v1;aadA*;aadA*;aadA2^;aph(3')-VI;armA;strA.v1*;strB.v1*	-	-	-	-	ereA2*;mphE.v2^;msrE	cmlA5	arr-2	sul1;sul1*;sul2	-	-	dfrA12	OXA-9.v1;TEM-1D.v1^	-	CTX-M-15	-	NDM-1	SHV-11.v1^	35Q	-	-
NZ_CP022613.1	1	1	1	1	-	-	-	-	-	-	-	-	IncFIB(K)	ST14	0	0	0	0	-	0	-	0	-	0	-	0	-	0	-	-	-	-	-	-	-	-	-	-	-	-	-	-	-	-	-	-	-	-	-
NZ_CP022692.2	1	1	1	1	-	-	-	-	-	-	-	-	IncFII(K),IncFIB(K)	ST258	0	0	5	6	-	0	-	0	-	0	-	0	-	0	aadA2^;aph3-Ia.v1^	-	-	-	-	mphA	catA1^	-	sul1	-	-	dfrA12	-	-	-	-	-	-	-	-	-
NZ_CP022693.2	1	1	1	1	-	-	-	-	-	-	-	1	IncFIB(pQil),IncFII(K)	ST258	0	2	2	2	-	0	-	0	-	0	-	0	-	0	-	-	-	-	-	-	-	-	-	-	-	-	TEM-1D.v1^	-	-	-	KPC-2	-	-	-	-
NZ_CP022917.1	1	1	1	1	-	-	-	-	-	-	-	1	IncFII(K),IncFIB(K),IncFIB(pQil)	ST307	0	2	7	8	-	0	-	0	-	0	-	0	-	0	strA.v1^;strB.v1	-	-	qnrB1.v2^	-	-	-	-	sul2	tet(A).v1	-	dfrA14.v1^	TEM-1D.v1^	-	-	-	KPC-2	-	-	-	-
NZ_CP022920.1	1	1	1	1	-	-	-	-	-	-	-	1	IncFII(K),IncFIB(K),IncFIB(pQil)	ST307	0	2	7	8	-	0	-	0	-	0	-	0	-	0	strA.v1^;strB.v1	-	-	qnrB1.v2^	-	-	-	-	sul2	tet(A).v1	-	dfrA14.v1^	TEM-1D.v1^	-	-	-	KPC-2	-	-	-	-
NZ_CP022923.1	1	1	1	1	-	-	-	-	-	-	-	1	IncFII(K),IncFIB(K),IncFIB(pQil)	ST307	0	2	7	8	-	0	-	0	-	0	-	0	-	0	strA.v1^;strB.v1	-	-	qnrB1.v2^	-	-	-	-	sul2	tet(A).v1	-	dfrA14.v1^	TEM-1D.v1^	-	-	-	KPC-2	-	-	-	-
NZ_CP022926.1	1	1	1	1	-	-	-	-	-	-	-	1	IncFIB(pQil),IncFII(K),IncFIB(K)	ST307	0	2	9	13	-	0	-	0	-	0	-	0	-	0	aac(3)-IIa.v1^;aac(6')-Ib-cr.v2;strA.v1^;strB.v1	-	-	qnrB1.v2^	-	-	CatB4.v1	-	sul2	tet(A).v1	-	dfrA14.v1^	OXA-1;TEM-1D.v1^	-	CTX-M-15	-	KPC-2	-	-	-	-
NZ_CP023251.1	1	1	1	1	-	-	-	-	-	-	-	-	IncL	ST147	0	2	1	1	-	0	-	0	-	0	-	0	-	0	-	-	-	-	-	-	-	-	-	-	-	-	-	-	-	-	OXA-48	-	-	-	-
NZ_CP023418.1	1	1	1	1	-	-	-	-	-	-	-	-	-	ST54	0	0	0	0	-	0	-	0	-	0	-	0	-	0	-	-	-	-	-	-	-	-	-	-	-	-	-	-	-	-	-	-	-	-	-
NZ_CP023419.1	1	1	1	1	-	-	-	-	-	-	-	-	IncL	ST54	0	2	5	7	-	0	-	0	-	0	-	0	-	0	aac(6')-Ib4^;aadA1.v1^	-	-	-	-	-	catA1*;catB2.v1	-	sul1	-	-	dfrB1	-	-	-	-	VIM-1	-	-	-	-
NZ_CP023420.1	1	1	1	1	-	-	-	-	-	-	-	-	IncN	ST54	0	1	6	7	-	0	-	0	-	0	-	0	-	0	aac(3)-IIa.v1;aac(6')-Ian	-	-	qnrB19^	-	-	catA1*	-	-	-	-	dfrA14.v1^	TEM-1D.v1^	-	SHV-12	-	-	-	238S;240K;35Q	-	-
NZ_CP023489.1	1	1	1	1	-	-	-	-	-	-	-	1	IncFII(K)	ST101	0	0	0	0	-	0	-	0	-	0	-	0	-	0	-	-	-	-	-	-	-	-	-	-	-	-	-	-	-	-	-	-	-	-	-
NZ_CP023723.1	1	1	2	1	1	1	1*	1	1	22	rmpA2_8*	1	IncHI1B(pNDM-MAR),IncFIB(pNDM-Mar)	ST11	3	0	0	0	-	0	-	0	iuc 1	1-1LV	iro 1	1-1LV	rmp 1; KpVP-1	26-1LV	-	-	-	-	-	-	-	-	-	-	-	-	-	-	-	-	-	-	-	-	-
NZ_CP023724.1	1	1	2	1	-	-	-	-	-	-	-	-	IncC	ST11	0	0	5	9	-	0	-	0	-	0	-	0	-	0	aac(3)-IId^;aadA2^;strA.v1^;strB.v1	-	-	qnrA1^	-	-	-	-	sul1;sul2	-	-	dfrA12	TEM-1D.v1^	-	-	-	-	-	-	-	-
NZ_CP023840.1	1	1	1	1	-	-	-	-	-	-	-	1	FIA(pBK30683),IncFIA(HI1),IncFIA	ST147	0	0	0	0	-	0	-	0	-	0	-	0	-	0	-	-	-	-	-	-	-	-	-	-	-	-	-	-	-	-	-	-	-	-	-
NZ_CP023914.1	1	1	1	1	-	-	-	-	-	-	-	1	IncFII(Yp),IncFII(p14),IncFIB(pB171)	ST147	0	2	3	3	-	0	-	0	-	0	-	0	-	0	rmtC	-	-	-	-	-	-	-	sul1*	-	-	-	-	-	-	-	NDM-1	-	-	-	-
NZ_CP023916.1	1	1	1	1	-	-	-	-	-	-	-	1	IncFII(K),IncFIA(HI1),FIA(pBK30683),IncFIB(pQil)	ST147	0	1	4	5	-	0	-	0	-	0	-	0	-	0	aac(6')-Ib-cr.v2	-	-	-	-	-	CatB4.v1	-	-	-	-	-	OXA-1;TEM-1D.v1^	-	CTX-M-15	-	-	-	-	-	-
NZ_CP023918.1	1	1	1	1	-	-	-	-	-	-	-	-	IncFIA(HI1),IncFIC(FII),IncFII	ST147	0	1	6	8	-	0	-	0	-	0	-	0	-	0	aadA5	-	-	qnrS1	-	ermB.v1*;mphA	-	-	sul1	-	-	dfrA17	-	-	CTX-M-15;CTX-M-15	-	-	-	-	-	-
NZ_CP023942.1	1	1	2	1	-	-	-	-	-	-	-	1	IncFII(pHN7A8),IncR	ST11	0	2	5	6	-	0	-	0	-	0	-	0	-	0	rmtB	-	-	-	-	-	catII.2*;catII.2*	-	-	-	-	-	TEM-1D.v1^	-	CTX-M-65	-	KPC-2	-	-	-	-
NZ_CP023943.1	1	1	1	1	-	-	-	-	-	-	-	-	IncFIB(K),IncFII(K)	ST11	0	1	6	8	-	0	-	0	-	0	-	0	-	0	aac(6')-Ib-cr.v2;aadA16*	-	-	-	-	-	catII.2*;floR.v1*	arr-3	sul1	-	-	dfrA27	-	-	CTX-M-27	-	-	-	-	-	-
NZ_CP023948.1	1	1	2	1	-	-	-	-	-	-	-	2	IncFIB(pQil),IncFII(pKP91),IncC	ST340	0	2	4	5	-	0	-	0	-	0	-	0	-	0	aac(6')-Ib3^;rmtC	-	-	-	-	-	-	-	sul1	-	-	dfrA14.v1^	-	-	-	-	NDM-1	-	-	-	-
NZ_CP024039.1	1	1	1	1	-	-	-	-	-	-	-	-	FIA(pBK30683),IncFIA,IncFIB(AP001918),IncFII(pAMA1167-NDM-5),IncFII,IncFIC(FII)	ST16	0	2	5	5	-	0	-	0	-	0	-	0	-	0	aadA2^	-	-	-	-	-	-	-	sul1	tet(B).v2*	-	dfrA12	-	-	-	-	NDM-1	-	-	-	-
NZ_CP024040.1	1	1	1	1	-	-	-	-	-	-	-	-	IncFIB(pQil),IncFII(K)	ST16	0	1	3	5	-	0	-	0	-	0	-	0	-	0	aac(6')-Ib'.v1;aadA*	-	-	-	-	-	-	-	-	-	-	-	OXA-9.v1;TEM-1D.v1^	-	CTX-M-15	-	-	-	-	-	-
NZ_CP024192.1	1	1	3	1	-	-	-	-	-	-	-	-	IncC	ST340	0	2	7	9	-	0	-	0	-	0	-	0	-	0	aac(3)-IId^;aac(6')-Ib4	-	-	-	-	mphA	catB3.v2	-	sul1;sul1	tet(A).v1	-	-	TEM-1D.v1^	-	-	-	IMP-4	-	-	-	-
NZ_CP024193.1	1	1	1	1	-	-	-	-	-	-	-	-	IncFIB(K),IncFII(K)	ST340	0	0	0	0	-	0	-	0	-	0	-	0	-	0	-	-	-	-	-	-	-	-	-	-	-	-	-	-	-	-	-	-	-	-	-
NZ_CP024430.1	1	1	1	1	-	-	-	-	-	-	-	1	IncR,IncN,IncFII	ST147	0	1	6	10	-	0	-	0	-	0	-	0	-	0	aadA2^;strA.v1;strA.v1;strB.v1;strB.v1	-	-	-	-	-	catII.2*	-	sul2	-	-	dfrA12	TEM-1D.v1^	-	CTX-M-15	-	-	-	-	-	-
NZ_CP024431.1	1	1	1	1	-	-	-	-	-	-	-	-	IncFII(pKPX1)	ST147	0	0	1	2	-	0	-	0	-	0	-	0	-	0	aac(6')-Ib;rmtF	-	-	-	-	-	-	-	-	-	-	-	-	-	-	-	-	-	-	-	-
NZ_CP024459.1	1	1	1	1	9-2%	11	12	8*	17	-	-	1	IncFIB(K),IncFII(K)	ST45	3	0	4	6	-	0	-	0	iuc 3	32-1LV	-	0	-	0	aac(3)-IIa.v1^;strA.v1^;strB.v1	-	-	-	-	-	floR.v2*	-	sul2	tet(A).v2	-	-	-	-	-	-	-	-	-	-	-
NZ_CP024461.1	1	1	2	1	-	-	-	-	-	-	-	-	-	ST45	0	1	4	4	-	0	-	0	-	0	-	0	-	0	-	-	-	qnrS1	-	-	-	-	-	tet(A).v1*	-	-	TEM-1D.v1^	-	CTX-M-55	-	-	-	-	-	-
NZ_CP024522.1	1	1	3	1	-	-	-	-	-	-	-	-	IncC	ST340	0	2	7	9	-	0	-	0	-	0	-	0	-	0	aac(3)-IId^;aac(6')-Ib4	-	-	-	-	mphA	catB3.v2	-	sul1;sul1	tet(A).v1	-	-	TEM-1D.v1^	-	-	-	IMP-4	-	-	-	-
NZ_CP024523.1	1	1	1	1	-	-	-	-	-	-	-	-	IncFIB(K),IncFII(K)	ST340	0	0	0	0	-	0	-	0	-	0	-	0	-	0	-	-	-	-	-	-	-	-	-	-	-	-	-	-	-	-	-	-	-	-	-
NZ_CP024529.1	1	1	3	1	-	-	-	-	-	-	-	-	IncC	ST340	0	2	7	9	-	0	-	0	-	0	-	0	-	0	aac(3)-IId^;aac(6')-Ib4	-	-	-	-	mphA	catB3.v2	-	sul1;sul1	tet(A).v1	-	-	TEM-1D.v1^	-	-	-	IMP-4	-	-	-	-
NZ_CP024530.1	1	1	1	1	-	-	-	-	-	-	-	-	IncFIB(K),IncFII(K)	ST340	0	0	0	0	-	0	-	0	-	0	-	0	-	0	-	-	-	-	-	-	-	-	-	-	-	-	-	-	-	-	-	-	-	-	-
NZ_CP024536.1	1	1	3	1	-	-	-	-	-	-	-	-	IncC	ST340	0	0	5	5	-	0	-	0	-	0	-	0	-	0	aadA2^	-	-	-	-	-	-	-	sul1	tet(A).v1	-	dfrA12	TEM-1D.v1^	-	-	-	-	-	-	-	-
NZ_CP024537.1	1	1	1	1	-	-	-	-	-	-	-	-	IncFIB(K),IncFII(K)	ST340	0	0	0	0	-	0	-	0	-	0	-	0	-	0	-	-	-	-	-	-	-	-	-	-	-	-	-	-	-	-	-	-	-	-	-
NZ_CP024543.1	1	1	1	1	-	-	-	-	-	-	-	1	IncFII(pKP91),IncFIA(HI1)	ST37	0	0	0	0	-	0	-	0	-	0	-	0	-	0	-	-	-	-	-	-	-	-	-	-	-	-	-	-	-	-	-	-	-	-	-
NZ_CP024544.1	1	1	1	1	-	-	-	-	-	-	-	-	IncFII(Yp)	ST37	0	0	0	0	-	0	-	0	-	0	-	0	-	0	-	-	-	-	-	-	-	-	-	-	-	-	-	-	-	-	-	-	-	-	-
NZ_CP024546.1	1	1	1	1	-	-	-	-	-	-	-	1	IncFII(pKP91),IncFIA(HI1)	ST37	0	0	0	0	-	0	-	0	-	0	-	0	-	0	-	-	-	-	-	-	-	-	-	-	-	-	-	-	-	-	-	-	-	-	-
NZ_CP024547.1	1	1	1	1	-	-	-	-	-	-	-	-	IncFII(Yp)	ST37	0	0	0	0	-	0	-	0	-	0	-	0	-	0	-	-	-	-	-	-	-	-	-	-	-	-	-	-	-	-	-	-	-	-	-
NZ_CP024550.1	1	1	3	1	-	-	-	-	-	-	-	-	IncC	ST340	0	0	5	5	-	0	-	0	-	0	-	0	-	0	aadA2^	-	-	-	-	-	-	-	sul1	tet(A).v1	-	dfrA12	TEM-1D.v1^	-	-	-	-	-	-	-	-
NZ_CP024551.1	1	1	1	1	-	-	-	-	-	-	-	-	IncFIB(K),IncFII(K)	ST340	0	0	0	0	-	0	-	0	-	0	-	0	-	0	-	-	-	-	-	-	-	-	-	-	-	-	-	-	-	-	-	-	-	-	-
NZ_CP024557.1	1	1	3	1	-	-	-	-	-	-	-	-	IncC	ST340	0	2	6	8	-	0	-	0	-	0	-	0	-	0	aac(3)-IId^;aac(6')-Ib4	-	-	-	-	mphA	catB3.v2	-	sul1;sul1	tet(A).v1	-	-	-	-	-	-	IMP-4	-	-	-	-
NZ_CP024558.1	1	1	1	1	-	-	-	-	-	-	-	-	IncFIB(K),IncFII(K)	ST340	0	0	0	0	-	0	-	0	-	0	-	0	-	0	-	-	-	-	-	-	-	-	-	-	-	-	-	-	-	-	-	-	-	-	-
NZ_CP024564.1	1	1	3	1	-	-	-	-	-	-	-	-	IncC	ST340	0	0	5	5	-	0	-	0	-	0	-	0	-	0	aadA2^	-	-	-	-	-	-	-	sul1	tet(A).v1	-	dfrA12	TEM-1D.v1^	-	-	-	-	-	-	-	-
NZ_CP024565.1	1	1	1	1	-	-	-	-	-	-	-	-	IncFIB(K),IncFII(K)	ST340	0	0	0	0	-	0	-	0	-	0	-	0	-	0	-	-	-	-	-	-	-	-	-	-	-	-	-	-	-	-	-	-	-	-	-
NZ_CP024571.1	1	1	3	1	-	-	-	-	-	-	-	-	IncC	ST340	0	0	5	5	-	0	-	0	-	0	-	0	-	0	aadA2^	-	-	-	-	-	-	-	sul1	tet(A).v1	-	dfrA12	TEM-1D.v1^	-	-	-	-	-	-	-	-
NZ_CP024572.1	1	1	1	1	-	-	-	-	-	-	-	-	IncFIB(K),IncFII(K)	ST340	0	0	0	0	-	0	-	0	-	0	-	0	-	0	-	-	-	-	-	-	-	-	-	-	-	-	-	-	-	-	-	-	-	-	-
NZ_CP024836.1	1	1	2	1	-	-	-	-	-	-	-	-	IncFII	ST147	0	2	6	8	-	0	-	0	-	0	-	0	-	0	aadA2^;rmtB	-	-	-	-	ermB.v1*;mphA?	-	-	sul1	-	-	dfrA12	TEM-1D.v1^	-	-	-	NDM-5	-	-	-	-
NZ_CP024840.1	1	1	1	1	-	-	-	-	-	-	-	-	IncFII	ST147	0	2	6	8	-	0	-	0	-	0	-	0	-	0	aadA2^;rmtB	-	-	-	-	ermB.v1*;mphA?	-	-	sul1	-	-	dfrA12	TEM-1D.v1^	-	-	-	NDM-5	-	-	-	-
NZ_CP024878.1	1	1	2	1	-	-	-	-	-	-	-	-	IncL	ST15	0	1	2	2	-	0	-	0	-	0	-	0	-	0	-	-	-	-	-	-	-	-	-	-	-	-	TEM-1D.v1^	-	SHV-12	-	-	-	238S;240K;35Q	-	-
NZ_CP024879.1	1	1	1	1	-	-	-	-	-	-	-	-	IncN2	ST15	0	2	1	1	-	0	-	0	-	0	-	0	-	0	-	-	-	-	-	-	-	-	-	-	-	-	-	-	-	-	NDM-1	-	-	-	-
NZ_CP024917.1	1	1	1	1	-	-	-	-	-	-	-	1	IncFII(K)	ST147	0	1	9	11	-	0	-	0	-	0	-	0	-	0	aac(6')-Ib-cr.v2;aadA16*	-	-	qnrB6^	-	mphA	-	arr-3	sul1;sul1	tet(A).v1	-	dfrA27	TEM-1D.v1^	-	CTX-M-15	-	-	-	-	-	-
NZ_CP024918.1	1	1	1	1	-	-	-	-	-	-	-	-	IncI(Gamma)	ST147	0	0	0	0	-	0	-	0	-	0	-	0	-	0	-	-	-	-	-	-	-	-	-	-	-	-	-	-	-	-	-	-	-	-	-
NZ_CP025006.1	1	1	1	1	-	-	-	-	-	-	-	-	IncFIB(K),IncFII(K)	ST258	0	2	1	1	-	0	-	0	-	0	-	0	-	0	-	-	-	-	-	-	-	-	-	-	-	-	-	-	-	-	KPC-2	-	-	-	-
NZ_CP025009.1	1	1	1	1	-	-	-	-	-	-	-	-	IncFII(K),IncFIB(K),ColRNAI	ST258	0	2	2	3	-	0	-	0	-	0	-	0	-	0	aac(6')-Ib'.v1;aph3-Ia.v1^	-	-	-	-	-	-	-	-	-	-	-	-	-	-	-	KPC-2	-	-	-	-
NZ_CP025010.1	1	1	1	1	-	-	-	-	-	-	-	1	IncFIB(pQil),IncFII(K)	ST258	0	2	3	3	-	0	-	0	-	0	-	0	-	0	aac(6')-Ib'.v1	-	-	-	-	-	-	-	-	-	-	-	TEM-1D.v1^	-	-	-	KPC-2	-	-	-	-
NZ_CP025039.1	1	1	1	1	-	-	-	-	-	-	-	1	FII(pBK30683),IncFIA(HI1)	ST258	0	2	5	9	-	0	-	0	-	0	-	0	-	0	aac(6')-Ib'.v1;aadA*;strA.v1^;strB.v1	-	-	-	-	-	-	-	sul2	-	-	dfrA14.v1^	OXA-9.v1;TEM-1D.v1^	-	-	-	KPC-3	-	-	-	-
NZ_CP025040.1	1	1	1	1	-	-	-	-	-	-	-	-	IncFII(Yp)	ST258	0	0	0	0	-	0	-	0	-	0	-	0	-	0	-	-	-	-	-	-	-	-	-	-	-	-	-	-	-	-	-	-	-	-	-
NZ_CP025141.1	1	1	2	1	-	-	-	-	-	-	-	-	IncC	ST307	0	2	4	6	-	0	-	0	-	0	-	0	-	0	aac(6')-33;ant(2'')-Ia	-	-	-	-	-	-	-	sul1;sul2	-	-	-	TEM-1D.v1	-	-	-	KPC-2	-	-	-	-
NZ_CP025142.1	1	1	1	1	-	-	-	-	-	-	-	-	IncFIB(K)	ST307	0	0	0	0	-	0	-	0	-	0	-	0	-	0	-	-	-	-	-	-	-	-	-	-	-	-	-	-	-	-	-	-	-	-	-
NZ_CP025144.1	1	1	2	1	-	-	-	-	-	-	-	-	IncC	ST307	0	2	4	6	-	0	-	0	-	0	-	0	-	0	aac(6')-33;ant(2'')-Ia	-	-	-	-	-	-	-	sul1;sul2	-	-	-	TEM-1D.v1	-	-	-	KPC-2*	-	-	-	-
NZ_CP025145.1	1	1	1	1	-	-	-	-	-	-	-	-	IncFIB(K)	ST307	0	0	0	0	-	0	-	0	-	0	-	0	-	0	-	-	-	-	-	-	-	-	-	-	-	-	-	-	-	-	-	-	-	-	-
NZ_CP025147.1	1	1	2	1	-	-	-	-	-	-	-	-	IncC	ST307	0	2	4	6	-	0	-	0	-	0	-	0	-	0	aac(6')-33;ant(2'')-Ia	-	-	-	-	-	-	-	sul1;sul2	-	-	-	TEM-1D.v1	-	-	-	KPC-2	-	-	-	-
NZ_CP025148.1	1	1	1	1	-	-	-	-	-	-	-	-	IncFIB(K)	ST307	0	2	1	1	-	0	-	0	-	0	-	0	-	0	-	-	-	-	-	-	-	-	-	-	-	-	-	-	-	-	KPC-2	-	-	-	-
NZ_CP025457.1	1	1	1	1	-	-	-	-	-	-	-	-	IncFIB(K),IncFII(pKP91),IncN	ST11	0	0	0	0	-	0	-	0	-	0	-	0	-	0	-	-	-	-	-	-	-	-	-	-	-	-	-	-	-	-	-	-	-	-	-
NZ_CP025462.1	1	1	1	1	1	1	1	1	1	-	rmpA2_8-60%	1	IncHI1B(pNDM-MAR),IncFIB(pNDM-Mar)	ST11	3	0	3	3	-	0	-	0	iuc 1	1	-	0	-	0	aac(3)-IId^	-	-	-	-	mphA	-	-	-	-	-	-	TEM-1D.v1^	-	-	-	-	-	-	-	-
NZ_CP025468.1	1	1	1	1	-	-	-	-	-	-	-	1	IncFII(K),IncR	ST11	0	2	1	1	-	0	-	0	-	0	-	0	-	0	-	-	-	-	-	-	-	-	-	-	-	-	-	-	-	-	KPC-2	-	-	-	-
NZ_CP025577.1	1	1	1	1	-	-	-	-	-	-	-	-	IncFIB(K),IncFII(pKP91),IncN	ST101	0	0	0	0	-	0	-	0	-	0	-	0	-	0	-	-	-	-	-	-	-	-	-	-	-	-	-	-	-	-	-	-	-	-	-
NZ_CP025952.1	1	1	2	1	-	-	-	-	-	-	-	1	IncFII(pHN7A8),IncR	ST11	0	2	6	6	-	0	-	0	-	0	-	0	-	0	rmtB	-	fosA3	-	-	-	catII.2*	-	-	-	-	-	TEM-1D.v1^	-	CTX-M-65	-	KPC-2	-	-	-	-
NZ_CP025965.2	1	1	1	1	-	-	-	-	-	-	-	-	IncN	ST273	0	2	3	3	-	0	-	0	-	0	-	0	-	0	-	-	-	qnrS1	-	-	-	-	-	-	-	dfrA14.v1^	-	-	-	-	NDM-1	-	-	-	-
NZ_CP025966.2	1	1	1	1	-	-	-	-	-	-	-	1	IncFII(K),IncQ1	ST273	0	0	7	14	-	0	-	0	-	0	-	0	-	0	aac(3)-IId^;aac(6')-Ib-cr.v2;aadA16*;aph3-Ia.v1;strA.v1^;strB.v1	-	-	-	-	mphA	floR.v1	arr-3	sul1;sul1;sul2*	tet(A).v2	-	dfrA27	-	-	-	-	-	-	-	-	-
NZ_CP026025.1	1	1	1	1	-	-	-	-	-	-	-	-	-	ST1265	0	2	1	1	-	0	-	0	-	0	-	0	-	0	-	-	-	-	-	-	-	-	-	-	-	-	-	-	-	-	KPC-2	-	-	-	-
NZ_CP026131.1	1	1	1	1	-	-	-	-	-	-	-	1	IncFII(pHN7A8),IncR	ST11	0	2	5	6	-	0	-	0	-	0	-	0	-	0	rmtB	-	-	-	-	-	catII.2*	-	-	-	-	-	TEM-1D.v1^	-	CTX-M-65;SHV-12	-	KPC-2	-	238S;240K;35Q	-	-
NZ_CP026135.1	1	1	1	1	-	-	-	-	-	-	-	-	IncFII(K),IncFIB(K)	ST11	0	0	4	5	-	0	-	0	-	0	-	0	-	0	aac(3)-IId^;aadA2^	-	-	-	-	-	catII.2*	-	sul1	-	-	dfrA12	-	-	-	-	-	-	-	-	-
NZ_CP026139.1	1	1	1	1	-	-	-	-	-	-	-	-	IncFIB(K),IncFII(K)	ST11	0	0	3	3	-	0	-	0	-	0	-	0	-	0	aadA2^	-	-	-	-	-	-	-	sul1	-	-	dfrA12	-	-	-	-	-	-	-	-	-
NZ_CP026141.1	1	1	2	1	-	-	-	-	-	-	-	1	IncR,IncFII(pHN7A8)	ST11	0	2	5	6	-	0	-	0	-	0	-	0	-	0	rmtB	-	-	-	-	-	catII.2*	-	-	-	-	-	TEM-1D.v1^	-	CTX-M-65;SHV-12	-	KPC-2	-	238S;240K;35Q	-	-
NZ_CP026148.1	1	1	1	1	-	-	-	-	-	-	-	-	IncFIB(K),IncFII(K)	ST11	0	0	3	3	-	0	-	0	-	0	-	0	-	0	aadA2^	-	-	-	-	-	-	-	sul1	-	-	dfrA12	-	-	-	-	-	-	-	-	-
NZ_CP026151.1	1	1	1	1	-	-	-	-	-	-	-	-	IncFII(K),IncFIB(K)	ST11	0	0	1	1	-	0	-	0	-	0	-	0	-	0	-	-	-	-	-	-	catII.2*	-	-	-	-	-	-	-	-	-	-	-	-	-	-
NZ_CP026158.1	1	1	1	1	-	-	-	-	-	-	-	-	IncFII	ST17	0	1	6	7	-	0	-	0	-	0	-	0	-	0	aac(3)-IIa.v1^;aadA5	-	-	qnrS1	-	mphA	-	-	sul1	-	-	dfrA17	-	-	CTX-M-15	-	-	-	-	-	-
NZ_CP026179.1	1	1	1	1	-	-	-	-	-	-	-	1	IncFII(K),FIA(pBK30683),IncFIA(HI1),IncN	ST359	0	2	7	11	-	0	-	0	-	0	-	0	-	0	aac(6')-Ib'.v2^;aadA*;strA.v1^;strB.v1	-	-	qnrB19^	-	-	-	-	sul2	-	-	dfrA14.v1^	OXA-9.v1;TEM-1D.v1^	-	SHV-12	-	KPC-2	-	238S;240K;35Q	-	-
NZ_CP026184.1	1	1	1	1	-	-	-	-	-	-	-	-	-	ST359	0	0	0	0	-	0	-	0	-	0	-	0	-	0	-	-	-	-	-	-	-	-	-	-	-	-	-	-	-	-	-	-	-	-	-
NZ_CP026395.1	1	1	1	1	-	-	-	-	-	-	-	-	IncL	ST252	0	2	5	5	-	0	-	0	-	0	-	0	-	0	ant(2'')-Ia	-	-	qnrB19^	-	-	-	-	-	-	-	-	TEM-1D.v1^	-	SHV-12	-	KPC-2	-	238S;240K;35Q	-	-
NZ_CP026396.1	1	1	1	1	-	-	-	-	-	-	-	1	IncFII(K)	ST252	0	0	0	0	-	0	-	0	-	0	-	0	-	0	-	-	-	-	-	-	-	-	-	-	-	-	-	-	-	-	-	-	-	-	-
NZ_CP026397.1	1	1	1	1	-	-	-	-	-	-	-	1	IncR,IncFII(K)	ST252	0	0	0	0	-	0	-	0	-	0	-	0	-	0	-	-	-	-	-	-	-	-	-	-	-	-	-	-	-	-	-	-	-	-	-
NZ_CP026496.1	1	1	1	1	-	-	-	-	-	-	-	-	IncN	ST307	0	1	4	6	-	0	-	0	-	0	-	0	-	0	strA.v1^;strB.v1	-	-	-	-	-	-	-	sul2	-	-	dfrA14.v1^;dfrA14.v1^	-	-	CTX-M-15	-	-	-	-	-	-
NZ_CP026497.1	1	1	1	1	-	-	-	-	-	-	-	-	IncM1	ST307	0	1	1	1	-	0	-	0	-	0	-	0	-	0	-	-	-	-	-	-	-	-	-	-	-	-	-	-	SHV-2A^	-	-	-	238S;35Q	-	-
NZ_CP026588.1	1	1	1	1	-	-	-	-	-	-	-	1	IncFII(K)	ST86	0	1	10	11	-	0	-	0	-	0	-	0	-	0	aac(6')-Ib-cr.v2;aadA16*	-	-	qnrS1	-	mphA	floR.v1	arr-3	sul1	tet(A).v2	-	dfrA27	TEM-1D.v1^	-	CTX-M-3	-	-	-	-	-	-
NZ_CP026752.1	1	1	1	1	-	-	-	-	-	-	-	-	IncFIB(K),IncFII(K)	ST14	0	0	1	1	-	0	-	0	-	0	-	0	-	0	-	-	-	-	-	-	catA1^	-	-	-	-	-	-	-	-	-	-	-	-	-	-
NZ_CP027038.1	1	1	2	1	-	-	-	-	-	-	-	-	IncC	ST11	0	1	7	13	-	0	-	0	-	0	-	0	-	0	aadA*;ant(2'')-Ia;rmtB;strA.v1^;strB.v1	-	-	-	-	-	cmlA5	arr-2	sul2	tet(A).v2;tet(G).v1	-	-	OXA-10;TEM-1D.v1^	-	VEB-1	-	-	-	-	-	-
NZ_CP027039.1	1	1	1	1	-	-	-	-	-	-	-	-	IncL	ST11	0	2	1	1	-	0	-	0	-	0	-	0	-	0	-	-	-	-	-	-	-	-	-	-	-	-	-	-	-	-	OXA-48	-	-	-	-
NZ_CP027043.1	1	1	2	1	-	-	-	-	-	-	-	-	IncC	ST147	0	1	8	14	-	0	-	0	-	0	-	0	-	0	aadA*;ant(2'')-Ia;rmtB;strB.v1	-	-	-	-	-	cmlA5	arr-2	sul2	tet(A).v2;tet(G).v1	-	dfrA14.v1^;dfrA23	OXA-10;TEM-1D.v1^	-	VEB-1	-	-	-	-	-	-
NZ_CP027044.1	1	1	1	1	-	-	-	-	-	-	-	-	IncFIB(K),IncFII(pKP91)	ST147	0	0	2	5	-	0	-	0	-	0	-	0	-	0	aph3-Ia.v1^;strA.v1;strB.v1	-	-	-	-	-	-	-	-	-	-	dfrA1.v2;dfrA14.v1^	-	-	-	-	-	-	-	-	-
NZ_CP027049.1	1	1	1	1	-	-	-	-	-	-	-	-	IncFII(K),IncFIB(K)	ST258	0	2	3	3	-	0	-	0	-	0	-	0	-	0	aph3-Ia.v1^	-	-	-	-	-	-	-	-	-	-	-	TEM-1D.v1^	-	-	-	KPC-2	-	-	-	-
NZ_CP027050.1	1	1	1	1	-	-	-	-	-	-	-	-	IncN	ST258	0	0	5	5	-	0	-	0	-	0	-	0	-	0	strB.v1	-	-	-	-	-	-	-	sul2	tet(A).v1	-	dfrA14.v2	TEM-1D.v1^	-	-	-	-	-	-	-	-
NZ_CP027054.1	1	1	1	1	-	-	-	-	-	-	-	-	IncFIB(K),IncFII(K)	ST258	0	0	5	6	-	0	-	0	-	0	-	0	-	0	aadA2^;aph3-Ia.v1^	-	-	-	-	mphA	catA1^	-	sul1	-	-	dfrA12	-	-	-	-	-	-	-	-	-
NZ_CP027055.1	1	1	2	1	-	-	-	-	-	-	-	-	IncC	ST258	0	1	8	15	-	0	-	0	-	0	-	0	-	0	aadA*;ant(2'')-Ia;rmtB;strA.v1^;strB.v1	-	-	-	-	-	cmlA5	arr-2	sul2	tet(A).v2;tet(G).v1	-	dfrA14.v1^;dfrA23	OXA-10;TEM-1D.v1^	-	VEB-1	-	-	-	-	-	-
NZ_CP027152.1	1	1	1	1	-	-	-	-	-	-	-	-	IncFII(K),IncFIB(K)	ST258	0	0	5	5	-	0	-	0	-	0	-	0	-	0	aph3-Ia.v1^	-	-	-	-	mphA	catA1^	-	sul1	-	-	dfrA12	-	-	-	-	-	-	-	-	-
NZ_CP027158.1	1	1	1	1	-	-	-	-	-	-	-	1	IncFIB(pQil),IncFII(K)	ST258	0	2	2	2	-	0	-	0	-	0	-	0	-	0	-	-	-	-	-	-	-	-	-	-	-	-	TEM-1D.v1^	-	-	-	KPC-2	-	-	-	-
NZ_CP027613.1	1	1	1	1	-	-	-	-	-	-	-	-	IncFII(K),IncFIB(K)	ST2167	0	0	3	3	-	0	-	0	-	0	-	0	-	0	aadA2^	-	-	-	-	-	-	-	sul1	-	-	dfrA12	-	-	-	-	-	SHV-1^	-	-	-
NZ_CP027614.1	1	1	1	1	-	-	-	-	-	-	-	-	-	ST2167	0	0	0	0	-	0	-	0	-	0	-	0	-	0	-	-	-	-	-	-	-	-	-	-	-	-	-	-	-	-	-	-	-	-	-
NZ_CP027617.1	1	1	1	1	-	-	-	-	-	-	-	-	-	ST2167	0	0	0	0	-	0	-	0	-	0	-	0	-	0	-	-	-	-	-	-	-	-	-	-	-	-	-	-	-	-	-	-	-	-	-
NZ_CP028177.1	1	1	1	1	-	-	-	-	-	-	-	2	IncFIB(pQil),IncFII(K)	ST15	0	1	4	7	-	0	-	0	-	0	-	0	-	0	aac(3)-IId^;aac(6')-Ib'.v1;aadA*	-	-	-	-	-	-	-	-	tet(D)	-	-	TEM-1D.v1^;TEM-1D.v1^	-	SHV-12	-	-	-	238S;240K;35Q	-	-
NZ_CP028178.1	1	1	1	1	-	-	-	-	-	-	-	1	IncFII(pKPX1)	ST15	0	2	5	8	-	0	-	0	-	0	-	0	-	0	aac(6')-Ib'.v1;aadA*;aph(3')-VI	-	-	qnrS1	-	-	-	-	-	-	-	-	OXA-9.v1;TEM-1D.v1^	-	CTX-M-15	-	NDM-1	-	-	-	-
NZ_CP028479.1	1	1	1	1	-	-	-	-	-	-	-	-	IncFIA(HI1),IncFII(pKP91)	-	0	0	0	0	-	0	-	0	-	0	-	0	-	0	-	-	-	-	-	-	-	-	-	-	-	-	-	-	-	-	-	-	-	-	-
NZ_CP028480.1	1	1	1	1	-	-	-	-	-	-	-	-	-	-	0	0	3	3	-	0	-	0	-	0	-	0	-	0	-	-	-	qnrS1	-	-	-	-	-	-	-	dfrA14.v1^	LAP-2	-	-	-	-	-	-	-	-
NZ_CP028717.1	1	1	1	1	-	-	-	-	-	-	-	1	IncFII(K),IncQ1	ST15	0	1	10	16	-	0	-	0	-	0	-	0	-	0	aac(3)-IId^;aac(6')-Ib-cr.v2;aadA16*;aph3-Ia.v1;strA.v1^;strB.v1	-	-	qnrS1	-	mphA	floR.v1	arr-3	sul1;sul2*	tet(A).v2	-	dfrA27	TEM-1D.v1^	-	CTX-M-3	-	-	-	-	-	-
NZ_CP028784.1	1	1	1	1	-	-	-	-	-	-	-	-	IncFII(K),IncFIB(K)	ST1	0	0	0	0	-	0	-	0	-	0	-	0	-	0	-	-	-	-	-	-	-	-	-	-	-	-	-	-	-	-	-	-	-	-	-
NZ_CP028854.1	1	1	2	1	-	-	-	-	-	-	-	-	IncFII	ST23	0	1	1	1	-	0	-	0	-	0	-	0	-	0	-	-	-	-	-	-	-	-	-	-	-	-	-	-	CTX-M-14	-	-	-	-	-	-
NZ_CP028855.1	1	1	1	1	-	-	-	-	-	-	-	-	-	ST23	0	0	0	0	-	0	-	0	-	0	-	0	-	0	-	-	-	-	-	-	-	-	-	-	-	-	-	-	-	-	-	-	-	-	-
NZ_CP028930.1	1	1	1	1	-	-	-	-	-	-	-	-	IncFIB(K)	ST14	0	0	0	0	-	0	-	0	-	0	-	0	-	0	-	-	-	-	-	-	-	-	-	-	-	-	-	-	-	-	-	-	-	-	-
NZ_CP028954.1	1	1	1	1	-	-	-	-	-	-	-	1	IncFII(K),IncFIB(K)	ST34	0	0	2	2	-	0	-	0	-	0	-	0	-	0	aadA^	-	-	-	-	-	-	-	sul1	-	-	-	-	-	-	-	-	-	-	-	-
NZ_CP028995.1	1	1	1	1	-	-	-	-	-	-	-	-	IncFII(K),IncFIB(K)	ST11	0	0	2	3	-	0	-	0	-	0	-	0	-	0	-	-	-	qnrB4	-	-	-	-	-	-	-	-	DHA-1;TEM-1D.v1^	-	-	-	-	-	-	-	-
NZ_CP028996.1	1	1	2	1	-	-	-	-	-	-	-	-	IncC	ST11	0	1	7	12	-	0	-	0	-	0	-	0	-	0	aac(3)-IId^;aadA2^;rmtB;strA.v1^;strB.v1	-	-	-	-	erm(42)*	-	-	sul2	tet(G).v1	-	dfrA12	TEM-1D.v1^;TEM-1D.v1^	-	CTX-M-14	-	-	-	-	-	-
NZ_CP028999.1	1	1	1	1	-	-	-	-	-	-	-	-	-	ST11	0	1	1	1	-	0	-	0	-	0	-	0	-	0	-	-	-	-	-	-	-	-	-	-	-	-	-	-	CTX-M-14	-	-	-	-	-	-
NZ_CP029000.1	1	1	1	1	-	-	-	-	-	-	-	1	IncFII(K),IncFIB(pQil)	ST11	0	0	2	3	-	0	-	0	-	0	-	0	-	0	-	-	-	qnrB4	-	-	-	-	-	-	-	-	DHA-1;TEM-1D.v1^	-	-	-	-	-	-	-	-
NZ_CP029101.1	1	1	1	1	-	-	-	-	-	-	-	-	IncFII(K),IncFIB(K)	ST512	0	0	5	6	-	0	-	0	-	0	-	0	-	0	aadA2^;aph3-Ia.v1^	-	-	-	-	mphA	catA1^	-	sul1	-	-	dfrA12	-	-	-	-	-	-	-	-	-
NZ_CP029136.1	1	1	1	1	-	-	-	-	-	-	-	-	IncFIB(K),IncFII(K)	ST15	0	0	0	0	-	0	-	0	-	0	-	0	-	0	-	-	-	-	-	-	-	-	-	-	-	-	-	-	-	-	-	-	-	-	-
NZ_CP029138.1	1	1	1	1	-	-	-	-	-	-	-	-	IncM1	ST15	0	1	3	3	-	0	-	0	-	0	-	0	-	0	ant(2'')-Ia	-	-	-	-	mphA	-	-	-	-	-	-	-	-	SHV-7^	-	-	-	238S;240K	-	-
NZ_CP029387.1	1	1	1	1	-	-	-	-	-	-	-	-	IncFII(K),IncFIB(K)	ST48	0	0	1	1	-	0	-	0	-	0	-	0	-	0	-	-	-	-	-	-	-	-	-	tet(D)	-	-	-	-	-	-	-	-	-	-	-
NZ_CP029583.1	1	1	1	1	-	-	-	-	-	-	-	1	IncFIA(HI1)	ST147	0	0	0	0	-	0	-	0	-	0	-	0	-	0	-	-	-	-	-	-	-	-	-	-	-	-	-	-	-	-	-	-	-	-	-
NZ_CP029588.1	1	1	1	1	-	-	-	-	-	-	-	-	IncFII(K),IncFIB(K)	ST16	0	1	7	9	-	0	-	0	-	0	-	0	-	0	aac(6')-Ib-cr.v2;aadA2^	-	-	-	-	-	CatB4.v1	-	sul1	tet(A).v1	-	dfrA12	OXA-1;TEM-1D.v1^	-	CTX-M-15	-	-	-	-	-	-
NZ_CP029724.1	1	1	1	1	-	-	-	-	-	-	-	1	IncFII(K),IncFIB(K)	ST34	0	0	3	3	-	0	-	0	-	0	-	0	-	0	-	-	-	-	-	ereA2*	catA1*	arr-2	-	-	-	-	-	-	-	-	-	-	-	-	-
NZ_CP030067.1	1	1	1	1	-	-	-	-	-	-	-	-	IncFII(pKP91)	ST105	0	0	0	0	-	0	-	0	-	0	-	0	-	0	-	-	-	-	-	-	-	-	-	-	-	-	-	-	-	-	-	-	-	-	-
NZ_CP030071.1	1	1	1	1	-	-	-	-	-	-	-	1	IncFIB(K),IncFII(pKP91)	ST14	0	0	0	0	-	0	-	0	-	0	-	0	-	0	-	-	-	-	-	-	-	-	-	-	-	-	-	-	-	-	-	-	-	-	-
NZ_CP030135.1	1	1	1	1	-	-	-	-	-	-	-	-	IncL	ST11	0	2	1	1	-	0	-	0	-	0	-	0	-	0	-	-	-	-	-	-	-	-	-	-	-	-	-	-	-	-	OXA-48	-	-	-	-
NZ_CP030343.1	1	1	1	1	-	-	-	-	-	-	-	-	IncFIB(K),IncFII(K)	ST258	0	0	5	6	-	0	-	0	-	0	-	0	-	0	aadA2^;aph3-Ia.v1^	-	-	-	-	mphA	catA1^	-	sul1	-	-	dfrA12	-	-	-	-	-	-	-	-	-
NZ_CP031583.1	1	1	1	1	-	-	-	-	-	-	-	-	IncFII(K),IncFIB(K)	ST422	0	0	1	1	-	0	-	0	-	0	-	0	-	0	-	-	-	-	-	-	-	-	-	tet(D)	-	-	-	-	-	-	-	-	-	-	-
NZ_CP031584.1	1	1	2	1	-	-	-	-	-	-	-	-	IncC	ST422	0	2	7	9	-	0	-	0	-	0	-	0	-	0	aac(6')-Il;aadA1.v1^;ant(2'')-Ia	-	-	qnrA1	-	mphA	-	-	sul1	-	-	dfrA1.v2	TEM-1D.v1^	-	-	-	VIM-1	-	-	-	-
NZ_CP031614.1	1	1	1	1	-	-	-	-	-	-	-	-	IncFIB(K),IncFII(K)	ST1	0	0	3	4	-	0	-	0	-	0	-	0	-	0	aadA2^;aph3-Ia.v1^	-	-	-	-	mphA	-	-	sul1	-	-	-	-	-	-	-	-	-	-	-	-
NZ_CP031615.1	1	1	1	1	-	-	-	-	-	-	-	1	IncI1-I(Gamma)	ST1	0	0	2	2	-	0	-	0	-	0	-	0	-	0	aadA22^	-	-	-	-	ermB.v1*	-	-	-	-	-	-	-	-	-	-	-	-	-	-	-
NZ_CP031720.1	1	1	2	1	-	-	-	-	-	-	-	1	IncR,IncFII(pHN7A8)	ST11	0	2	4	4	-	0	-	0	-	0	-	0	-	0	rmtB	-	-	-	-	-	-	-	-	-	-	-	TEM-1D.v1^	-	CTX-M-65	-	KPC-2	-	-	-	-
NZ_CP031793.1	1	1	1	1	-	-	-	-	-	-	-	1	IncFIB(K)	ST36	0	0	0	0	-	0	-	0	-	0	-	0	-	0	-	-	-	-	-	-	-	-	-	-	-	-	-	-	-	-	-	-	-	-	-
NZ_CP031801.1	1	1	1	1	-	-	-	-	-	-	-	1	IncFIB(K),IncFII(pKP91)	ST231	0	0	0	0	-	0	-	0	-	0	-	0	-	0	-	-	-	-	-	-	-	-	-	-	-	-	-	-	-	-	-	-	-	-	-
NZ_CP031802.1	1	1	2	1	-	-	-	-	-	-	-	-	IncC	ST231	0	1	8	16	-	0	-	0	-	0	-	0	-	0	aadA*;ant(2'')-Ia;rmtB;strA.v1^;strB.v1	-	-	-	-	-	cmlA5;floR.v2*	arr-2	sul2	tet(A).v2;tet(G).v1	-	dfrA23	OXA-10;TEM-1D.v1^	-	CTX-M-15;VEB-1	-	-	-	-	-	-
NZ_CP031804.1	1	1	1	1	-	-	-	-	-	-	-	-	IncFIC(FII)	ST231	0	0	1	1	-	0	-	0	-	0	-	0	-	0	-	-	-	-	-	ermB.v1*	-	-	-	-	-	-	-	-	-	-	-	-	-	-	-
NZ_CP031805.1	1	1	1	1	-	-	-	-	-	-	-	-	IncL	ST231	0	2	1	1	-	0	-	0	-	0	-	0	-	0	-	-	-	-	-	-	-	-	-	-	-	-	-	-	-	-	OXA-48	-	-	-	-
NZ_CP031850.1	1	1	3	1	-	-	-	-	-	-	-	-	IncHI2A,IncHI2	ST2570	0	1	7	13	-	0	-	0	-	0	-	0	-	0	aac(3)-IV^;aadA*;aadA2;aph(4)-Ia;aph3-Ia.v1^	mcr-1.1	fosA3	-	-	mphA	cmlA1*;floR.v2*	-	sul2;sul3	-	-	-	-	-	CTX-M-14	-	-	-	-	-	-
NZ_CP031852.1	1	1	1	1	-	-	-	-	-	-	-	-	IncFIC(FII)	ST2570	0	0	0	0	-	0	-	0	-	0	-	0	-	0	-	-	-	-	-	-	-	-	-	-	-	-	-	-	-	-	-	-	-	-	-
NZ_CP031937.1	1	1	2	1	-	-	-	-	-	-	-	-	-	ST11	0	0	6	6	-	0	-	0	-	0	-	0	-	0	-	-	-	qnrS1	-	-	catII.2*	-	sul2	tet(A).v1	-	dfrA14.v1^	LAP-2	-	-	-	-	-	-	-	-
NZ_CP032165.1	1	1	1	1	-	-	-	-	-	-	-	-	IncFIB(AP001918),IncFII,Col156_1__NC	ST11	0	0	4	4	-	0	-	0	-	0	-	0	-	0	aadA2^	-	-	-	-	mphA	-	-	sul1	-	-	dfrA12	-	-	-	-	-	-	-	-	-
NZ_CP032168.1	1	1	2	1	-	-	-	-	-	-	-	-	IncC	ST2938	0	2	6	10	-	0	-	0	-	0	-	0	-	0	aac(6')-Il;aadA1.v1^;aadA2^	-	-	qnrA1	-	mphA	-	-	sul1;sul1	-	-	dfrA1.v2;dfrA12	-	-	-	-	VIM-1	-	-	-	-
NZ_CP032170.1	1	1	1	1	-	-	-	-	-	-	-	-	IncM1	ST2938	0	1	2	2	-	0	-	0	-	0	-	0	-	0	ant(2'')-Ia	-	-	-	-	-	-	-	-	-	-	-	-	-	SHV-30	-	-	-	238S	-	-
NZ_CP032174.1	1	1	2	1	-	-	-	-	-	-	-	-	IncL	ST36	0	2	1	1	-	0	-	0	-	0	-	0	-	0	-	-	-	-	-	-	-	-	-	-	-	-	-	-	-	-	OXA-48	-	-	-	-
NZ_CP032186.1	1	1	1	1	-	-	-	-	-	-	-	-	IncFIB(K),IncFII(K)	ST16	0	0	4	4	-	0	-	0	-	0	-	0	-	0	aac(6')-Ib-cr.v2^	-	-	-	-	-	CatB4.v1	-	-	tet(A).v1	-	-	OXA-1	-	-	-	-	-	-	-	-
NZ_CP032188.1	1	1	2	1	-	-	-	-	-	-	-	-	IncFII(pKPX1)	ST16	0	1	3	5	-	0	-	0	-	0	-	0	-	0	aac(6')-Ib;rmtF	-	-	-	-	-	-	arr-2	-	-	-	-	-	-	CTX-M-15;CTX-M-15	-	-	-	-	-	-
NZ_CP032189.1	1	1	1	1	-	-	-	-	-	-	-	-	IncR,IncFII(K)	ST16	0	0	3	3	-	0	-	0	-	0	-	0	-	0	-	-	-	-	-	-	-	arr-3	sul1	-	-	dfrA1.v1	-	-	-	-	-	-	-	-	-
NZ_CP032195.1	1	1	1	1	-	-	-	-	-	-	-	-	IncFIB(K),IncFII(K)	ST2167	0	0	3	3	-	0	-	0	-	0	-	0	-	0	aadA2^	-	-	-	-	-	-	-	sul1	-	-	dfrA12	-	-	-	-	-	-	-	-	-
NZ_CP032209.1	1	1	1	1	-	-	-	-	-	-	-	-	IncFII(K),IncFIB(K)	ST340	0	0	0	0	-	0	-	0	-	0	-	0	-	0	-	-	-	-	-	-	-	-	-	-	-	-	-	-	-	-	-	-	-	-	-
NZ_CP032226.1	1	1	1	1	-	-	-	-	-	-	-	-	IncFII	ST147	0	1	5	6	-	0	-	0	-	0	-	0	-	0	aac(3)-IIa.v1^;aac(6')-Ib-cr.v2	-	-	-	-	-	CatB4.v1	-	-	tet(A).v1	-	-	OXA-1	-	CTX-M-15	-	-	-	-	-	-
NZ_CP032243.1	1	1	1	1	-	-	-	-	-	-	-	-	-	ST11	0	0	5	5	-	0	-	0	-	0	-	0	-	0	-	-	-	qnrS1	-	-	-	-	sul2	tet(A).v1	-	dfrA14.v1^	LAP-2	-	-	-	-	-	-	-	-
NZ_CP032832.1	1	1	1	1	-	-	-	-	-	-	-	-	IncFIB(K)	ST105	0	0	0	0	-	0	-	0	-	0	iro 4	33-1LV	-	0	-	-	-	-	-	-	-	-	-	-	-	-	-	-	-	-	-	-	-	-	-
NZ_CP032836.1	1	1	1	1	-	-	-	-	-	-	-	-	IncFIC(FII)	ST91	0	0	0	0	-	0	-	0	-	0	-	0	-	0	-	-	-	-	-	-	-	-	-	-	-	-	-	-	-	-	-	-	-	-	-
NZ_CP033394.1	1	1	1	1	-	-	-	-	-	-	-	-	IncFII(pHN7A8),IncFII(pAMA1167-NDM-5),IncN	ST11	0	2	9	10	-	0	-	0	-	0	-	0	-	0	aac(6')-Ib-cr.v2;aadA16*	-	-	-	-	-	catII.2*	arr-3	sul1	tet(A).v1*	-	dfrA27	TEM-1D.v1^	-	CTX-M-65	-	KPC-12	-	-	-	-
NZ_CP033402.1	1	1	1	1	-	-	-	-	-	-	-	-	IncFII(K),IncFIB(K)	ST11	0	0	4	6	-	0	-	0	-	0	-	0	-	0	aadA2^;aph3-Ia.v1^;aph3-Ia.v1^	-	-	-	-	mphA	-	-	sul1	-	-	dfrA12	-	-	-	-	-	-	-	-	-
NZ_CP033404.1	2	1	2	1	-	-	-	-	-	-	-	1	IncR,IncFII(pHN7A8)	ST11	0	2	4	4	-	0	-	0	-	0	-	0	-	0	rmtB	-	-	-	-	-	-	-	-	-	-	-	TEM-1D.v1^	-	CTX-M-65	-	KPC-2	-	-	-	-
NZ_CP033627.1	1	1	1	1	-	-	-	-	-	-	-	-	IncFII(K),IncFIB(K)	ST1685	0	0	0	0	-	0	-	0	-	0	-	0	-	0	-	-	-	-	-	-	-	-	-	-	-	-	-	-	-	-	-	-	-	-	-
NZ_CP033628.1	1	1	1	1	-	-	-	-	-	-	-	1	IncFII(K),IncR,IncFIA(HI1)	ST1685	0	2	4	5	-	0	-	0	-	0	-	0	-	0	armA	-	-	-	-	mphE.v2;msrE	-	-	-	-	-	-	TEM-1D.v1^	-	-	-	KPC-2	-	-	-	-
NZ_CP033629.1	1	1	1	1	-	-	-	-	-	-	-	-	IncFII	ST1685	0	1	1	1	-	0	-	0	-	0	-	0	-	0	-	-	-	-	-	-	-	-	-	-	-	-	-	-	CTX-M-15	-	-	-	-	-	-
NZ_CP033774.1	1	1	1	1	-	-	-	-	-	-	-	-	IncFIB(K),IncFII(K)	ST25	0	0	0	0	-	0	-	0	-	0	-	0	-	0	-	-	-	-	-	-	-	-	-	-	-	-	-	-	-	-	-	-	-	-	-
NZ_CP033775.1	1	1	1	1	-	-	-	-	-	-	-	-	-	ST25	0	0	4	5	-	0	-	0	-	0	-	0	-	0	aadA2^;aph3-Ia.v1^	-	-	-	-	mphA	-	-	sul1	tet(A).v1	-	-	-	-	-	-	-	-	-	-	-
NZ_CP033957.1	1	1	1	1	-	-	-	-	-	-	-	-	-	ST11	0	0	6	6	-	0	-	0	-	0	-	0	-	0	-	-	-	qnrS1	-	-	catII.2*	-	sul2	tet(A).v1	-	dfrA14.v1^	LAP-2	-	-	-	-	-	-	-	-
NZ_CP033963.1	1	1	1	1	-	-	-	-	-	-	-	-	IncI1-I(Gamma)	ST11	0	0	0	0	-	0	-	0	-	0	-	0	-	0	-	-	-	-	-	-	-	-	-	-	-	-	-	-	-	-	-	-	-	-	-
NZ_CP034041.1	1	1	1	1	-	-	-	-	-	-	-	-	IncL	ST395	0	2	1	1	-	0	-	0	-	0	-	0	-	0	-	-	-	-	-	-	-	-	-	-	-	-	-	-	-	-	OXA-48	-	-	-	-
NZ_CP034048.1	1	1	2	1	-	-	-	-	-	-	-	-	IncFII	ST15	0	0	2	3	-	0	-	0	-	0	-	0	-	0	aac(6')-Ib-cr.v2	-	-	-	-	-	-	-	-	-	-	-	OXA-1;TEM-1D.v1^	-	-	-	-	-	-	-	-
NZ_CP034085.1	1	1	1	1	-	-	-	-	-	-	-	1	IncFII(K)	ST23	0	1	3	3	-	0	-	0	-	0	-	0	-	0	-	-	-	qnrS1	-	-	-	-	-	-	-	-	TEM-1D.v1^	-	CTX-M-15	-	-	-	-	-	-
NZ_CP034126.1	1	1	1	1	-	-	-	-	-	-	-	-	-	ST11	0	0	6	6	-	0	-	0	-	0	-	0	-	0	-	-	-	qnrS1	-	-	catII.2*	-	sul2	tet(A).v1	-	dfrA14.v1^	LAP-2	-	-	-	-	-	-	-	-
NZ_CP034282.1	1	1	1	1	-	-	-	-	-	-	-	-	IncFIB(K),IncFII(K)	ST307	0	1	8	12	-	0	-	0	-	0	-	0	-	0	aac(3)-IIa.v1^;aac(6')-Ib-cr.v2;strA.v1^;strB.v1	-	-	qnrB1.v2^	-	-	CatB4.v1	-	sul2	tet(A).v1	-	dfrA14.v1^	OXA-1;TEM-1D.v1^	-	CTX-M-15	-	-	-	-	-	-
NZ_CP034283.1	1	1	1	1	-	-	-	-	-	-	-	-	IncL	ST307	0	2	1	1	-	0	-	0	-	0	-	0	-	0	-	-	-	-	-	-	-	-	-	-	-	-	-	-	-	-	OXA-48	-	-	-	-
NZ_CP034322.1	1	1	1	1	-	-	-	-	-	-	-	2	IncFII(K),IncR	ST76	0	1	5	5	-	0	-	0	-	0	-	0	-	0	aac(3)-IId^	-	-	-	-	-	-	-	sul2	-	-	dfrA30*	TEM-1D.v1^	-	CTX-M-15	-	-	-	-	-	-
NZ_CP035195.1	1	1	1	1	-	-	-	-	-	-	-	-	IncP1	ST87	0	0	2	2	-	0	-	0	-	0	-	0	-	0	-	mcr-3.5*	-	-	-	-	-	-	-	-	-	-	TEM-1D.v1^	-	-	-	-	-	-	-	-
NZ_CP035204.1	2	1	1	1	-	-	-	-	-	-	-	-	IncFII(K)	ST39	0	0	7	10	-	0	-	0	-	0	-	0	-	0	aadA2;aadA^	mcr-8.1*	-	qnrS1*	-	-	cmlA1*;floR.v1*	-	sul2;sul3	-	-	dfrA12	TEM-1D.v1^	-	-	-	-	-	-	-	-
NZ_CP035205.1	1	1	1	1	-	-	-	-	-	-	-	-	-	ST39	0	0	1	1	-	0	-	0	-	0	-	0	-	0	-	mcr-3.1*	-	-	-	-	-	-	-	-	-	-	-	-	-	-	-	-	-	-	-
NZ_CP035211.1	1	1	1	1	-	-	-	-	-	-	-	1	IncFIB(K),IncFII(K)	ST873	0	0	0	0	-	0	-	0	-	0	-	0	-	0	-	-	-	-	-	-	-	-	-	-	-	-	-	-	-	-	-	-	-	-	-
NZ_CP035213.1	1	1	1	1	-	-	-	-	-	-	-	-	-	ST873	0	0	1	1	-	0	-	0	-	0	-	0	-	0	-	mcr-3.1*	-	-	-	-	-	-	-	-	-	-	-	-	-	-	-	-	-	-	-
NZ_CP035384.1	1	1	1	1	1	1	1	1	1	2	rmpA2_5-54%	2	IncFII(K),IncHI1B(pNDM-MAR)	ST23	3	0	0	0	-	0	-	0	iuc 1	1	iro 1	2	rmp 1; KpVP-1	40	-	-	-	-	-	-	-	-	-	-	-	-	-	-	-	-	-	-	-	-	-
NZ_CP036192.1	1	1	2	1	-	-	-	-	-	-	-	-	IncC	ST23	0	1	4	7	-	0	-	0	-	0	-	0	-	0	strA.v1^;strB.v1	-	-	-	-	-	-	-	sul2	-	-	-	CMY-4.v1;TEM-1D.v1^	-	CTX-M-15;CTX-M-15	-	-	-	-	-	-
NZ_CP036193.1	1	1	1	1	-	-	-	-	-	-	-	-	IncFII(pKP91),IncFII(K),IncFIB(pQil)	ST23	0	0	3	3	-	0	-	0	-	0	-	0	-	0	aac(6')-Ib	-	-	qnrB1.v1	-	-	-	arr-2	-	-	-	-	-	-	-	-	-	-	-	-	-
NZ_CP036301.1	2	1	2	1	-	-	-	-	-	-	-	1	IncR,IncFII(pHN7A8)	ST11	0	2	4	4	-	0	-	0	-	0	-	0	-	0	rmtB	-	-	-	-	-	-	-	-	-	-	-	TEM-1D.v1^	-	CTX-M-65	-	KPC-2	-	-	-	-
NZ_CP036302.1	1	1	1	1	-	-	-	-	-	-	-	-	IncFIB(K),IncFII(K)	ST11	0	0	4	5	-	0	-	0	-	0	-	0	-	0	aadA2^;aph3-Ia.v1^	-	-	-	-	mphA	-	-	sul1	-	-	dfrA12	-	-	-	-	-	-	-	-	-
NZ_CP036307.1	1	1	1	1	-	-	-	-	-	-	-	-	IncFII(pKP91),IncFIB(K)	ST11	0	0	6	6	-	0	-	0	-	0	-	0	-	0	aac(3)-IId^	-	-	qnrS1	-	-	-	-	sul1	tet(A).v1	-	dfrA1.v1	LAP-2	-	-	-	-	-	-	-	-
NZ_CP036321.1	1	1	1	1	-	-	-	-	-	-	-	-	IncFII(pKP91),IncFII(K),IncFIB(pQil)	ST231	0	0	5	5	-	0	-	0	-	0	-	0	-	0	aac(6')-Ib	-	-	qnrS1	-	-	catA1^	arr-2	-	-	-	-	TEM-1D.v1^	-	-	-	-	-	-	-	-
NZ_CP036328.1	1	1	1	1	-	-	-	-	-	-	-	-	IncFIB(pQil),IncFII(pKP91),IncFII(K)	ST231	0	0	5	7	-	0	-	0	-	0	-	0	-	0	aac(6')-Ib;aadA2*;rmtF	-	-	-	-	mphA	catA1^	arr-2	sul1*	-	-	-	-	-	-	-	-	-	-	-	-
NZ_CP036363.1	1	1	1	1	-	-	-	-	-	-	-	-	IncN	ST11	0	0	6	7	-	0	-	0	-	0	-	0	-	0	aac(6')-Ib-cr.v2;aadA16*	-	-	-	-	-	-	arr-3	sul1	tet(A).v1*	-	dfrA27	TEM-1D.v1^	-	-	-	-	-	-	-	-
NZ_CP036368.1	1	1	1	1	-	-	-	-	-	-	-	-	IncN	ST11	0	0	6	7	-	0	-	0	-	0	-	0	-	0	aac(6')-Ib-cr.v2;aadA16*	-	-	-	-	-	-	arr-3	sul1	tet(A).v1*	-	dfrA27	TEM-1D.v1^	-	-	-	-	-	-	-	-
NZ_CP036372.1	1	1	2	1	-	-	-	-	-	-	-	1	IncR,IncFII(pHN7A8)	ST11	0	2	6	7	-	0	-	0	-	0	-	0	-	0	rmtB	-	fosA3	-	-	-	catII.2*	-	-	-	-	-	TEM-1D.v1^	-	CTX-M-65	-	KPC-2;KPC-2	-	-	-	-
NZ_CP036443.1	1	1	1	1	-	-	-	-	-	-	-	-	IncFIB(K)	ST45	0	0	1	1	-	0	-	0	-	0	-	0	-	0	-	-	-	-	-	-	-	-	-	tet(D)	-	-	-	-	-	-	-	SHV-1^	-	-	-
NZ_CP036446.1	1	1	2	1	-	-	-	-	-	-	-	1	IncFII(pKPX1)	ST340	0	0	1	1	-	0	-	0	-	0	-	0	-	0	aph3-Ia.v1^	-	-	-	-	-	-	-	-	-	-	-	-	-	-	-	-	-	-	-	-
NZ_CP037744.1	1	1	1	1	-	-	-	-	-	-	-	1	IncFIB(pQil),IncFII(K)	ST23	0	2	2	2	-	0	-	0	-	0	-	0	-	0	-	-	-	-	-	-	-	-	-	-	-	-	TEM-1D.v1^	-	-	-	KPC-2	-	-	-	-
NZ_CP037929.1	1	1	1	1	-	-	-	-	-	-	-	-	IncFII(K),IncFIB(K)	ST258	0	0	7	11	-	0	-	0	-	0	-	0	-	0	aac(3)-IIa.v1^;aadA2^;aph3-Ia.v1^	-	-	qnrB1.v2^	-	mphA	CatB4.v1;catA1^	-	sul1	-	-	dfrA12;dfrA14.v1^	OXA-1	-	-	-	-	-	-	-	-
NZ_CP037966.1	1	1	1	1	-	-	-	-	-	-	-	-	IncFII(K),IncFIB(K)	ST1	0	0	0	0	-	0	-	0	-	0	-	0	-	0	-	-	-	-	-	-	-	-	-	-	-	-	-	-	-	-	-	-	-	-	-
NZ_CP039525.1	1	1	1	1	-	-	-	-	-	-	-	-	IncFII(K)	ST11	0	0	0	0	-	0	-	0	-	0	-	0	-	0	-	-	-	-	-	-	-	-	-	-	-	-	-	-	-	-	-	-	-	-	-
NZ_CP039526.1	1	1	2	1	1	1	1*	1	1	-	rmpA2_8*	2	IncFIB(pNDM-Mar),IncHI1B(pNDM-MAR)	ST11	3	0	7	12	-	0	-	0	iuc 1	1-1LV	-	0	-	0	aac(3)-IId^;aadA2^;armA	-	-	qnrB4	-	mphE.v2;msrE	catA1^	-	sul1;sul1	-	-	dfrA12	DHA-1;TEM-1D.v1^	-	-	-	-	SHV-11.v1^	35Q	-	-
NZ_CP039809.1	1	1	1	1	-	-	-	-	-	-	-	-	IncFIB(K),IncFII(K)	ST11	0	0	4	5	-	0	-	0	-	0	-	0	-	0	aadA2^;aph3-Ia.v1^	-	-	-	-	mphA	-	-	sul1	-	-	dfrA12	-	-	-	-	-	-	-	-	-
NZ_CP039810.1	2	1	2	1	-	-	-	-	-	-	-	1	IncR,IncFII(pHN7A8)	ST11	0	2	4	4	-	0	-	0	-	0	-	0	-	0	rmtB	-	-	-	-	-	-	-	-	-	-	-	TEM-1D.v1^	-	CTX-M-65	-	KPC-2	-	-	-	-
NZ_CP039820.1	1	1	1	1	-	-	-	-	-	-	-	1	IncR,IncFII(pHN7A8)	ST11	0	2	6	6	-	0	-	0	-	0	-	0	-	0	rmtB	-	fosA3	-	-	-	catII.2*	-	-	-	-	-	TEM-1D.v1^	-	CTX-M-65	-	KPC-2	-	-	-	-
NZ_CP039821.1	1	1	1	1	-	-	-	-	-	-	-	-	IncN	ST11	0	2	3	4	-	0	-	0	-	0	-	0	-	0	-	-	-	qnrS1;qnrS1	-	-	-	-	-	-	-	dfrA14.v1^	-	-	-	-	NDM-1	-	-	-	-
NZ_CP039938.1	1	1	1	1	-	-	-	-	-	-	-	-	IncL	ST11	0	2	1	1	-	0	-	0	-	0	-	0	-	0	-	-	-	-	-	-	-	-	-	-	-	-	-	-	-	-	OXA-48	-	-	-	-
NZ_CP039941.1	1	1	1	1	-	-	-	-	-	-	-	-	IncL	ST11	0	2	1	1	-	0	-	0	-	0	-	0	-	0	-	-	-	-	-	-	-	-	-	-	-	-	-	-	-	-	OXA-48	-	-	-	-
NZ_CP039944.1	1	1	1	1	-	-	-	-	-	-	-	-	IncL	ST11	0	2	1	1	-	0	-	0	-	0	-	0	-	0	-	-	-	-	-	-	-	-	-	-	-	-	-	-	-	-	OXA-48	-	-	-	-
NZ_CP039947.1	1	1	1	1	-	-	-	-	-	-	-	-	IncL	ST11	0	2	1	1	-	0	-	0	-	0	-	0	-	0	-	-	-	-	-	-	-	-	-	-	-	-	-	-	-	-	OXA-48	-	-	-	-
NZ_CP039950.1	1	1	1	1	-	-	-	-	-	-	-	-	IncL	ST11	0	2	1	1	-	0	-	0	-	0	-	0	-	0	-	-	-	-	-	-	-	-	-	-	-	-	-	-	-	-	OXA-48	-	-	-	-
NZ_CP039953.1	1	1	1	1	-	-	-	-	-	-	-	-	IncL	ST307	0	2	1	1	-	0	-	0	-	0	-	0	-	0	-	-	-	-	-	-	-	-	-	-	-	-	-	-	-	-	OXA-48	-	-	-	-
NZ_CP039956.1	1	1	1	1	-	-	-	-	-	-	-	-	IncL	ST307	0	2	1	1	-	0	-	0	-	0	-	0	-	0	-	-	-	-	-	-	-	-	-	-	-	-	-	-	-	-	OXA-48	-	-	-	-
NZ_CP039959.1	1	1	1	1	-	-	-	-	-	-	-	-	IncL	ST11	0	2	1	1	-	0	-	0	-	0	-	0	-	0	-	-	-	-	-	-	-	-	-	-	-	-	-	-	-	-	OXA-48	-	-	-	-
NZ_CP039962.1	1	1	1	1	-	-	-	-	-	-	-	-	IncL	ST11	0	2	1	1	-	0	-	0	-	0	-	0	-	0	-	-	-	-	-	-	-	-	-	-	-	-	-	-	-	-	OXA-48	-	-	-	-
NZ_CP040024.1	1	1	2	1	-	-	-	-	-	-	-	-	IncC	ST11	0	1	4	5	-	0	-	0	-	0	-	0	-	0	strA.v1^;strB.v1	-	-	-	-	-	-	-	sul2	-	-	-	TEM-1D.v1^	-	CTX-M-14	-	-	-	-	-	-
NZ_CP040025.1	1	1	1	1	-	-	-	-	-	-	-	-	IncFIB(K),IncFII(K)	ST11	0	0	3	3	-	0	-	0	-	0	-	0	-	0	-	-	-	qnrB4	-	-	catA1*	-	-	-	-	-	DHA-1	-	-	-	-	-	-	-	-
NZ_CP040029.1	1	1	2	1	-	-	-	-	-	-	-	-	IncC	ST11	0	1	7	11	-	0	-	0	-	0	-	0	-	0	aac(3)-IId^;aadA2^;rmtB;strA.v1^;strB.v1	-	-	-	-	-	-	-	sul2	tet(G).v1	-	dfrA12	TEM-1D.v1^	TEM-30*	CTX-M-14	-	-	-	-	-	-
NZ_CP040030.1	1	1	1	1	-	-	-	-	-	-	-	-	IncFIB(K),IncFII(K)	ST11	0	0	2	2	-	0	-	0	-	0	-	0	-	0	-	-	-	qnrB4	-	-	-	-	-	-	-	-	DHA-1	-	-	-	-	-	-	-	-
NZ_CP040031.1	1	1	1	1	-	-	-	-	-	-	-	-	IncL	ST11	0	2	1	1	-	0	-	0	-	0	-	0	-	0	-	-	-	-	-	-	-	-	-	-	-	-	-	-	-	-	OXA-48	-	-	-	-
NZ_CP040034.1	1	1	2	1	-	-	-	-	-	-	-	-	IncC	ST11	0	1	7	11	-	0	-	0	-	0	-	0	-	0	aac(3)-IId^;aadA2^;rmtB;strA.v1^;strB.v1	-	-	-	-	-	-	-	sul2	tet(G).v1	-	dfrA12	TEM-1D.v1^	TEM-30*	CTX-M-14	-	-	-	-	-	-
NZ_CP040035.1	1	1	1	1	-	-	-	-	-	-	-	-	IncFIB(K),IncFII(K)	ST11	0	0	2	2	-	0	-	0	-	0	-	0	-	0	-	-	-	qnrB4	-	-	-	-	-	-	-	-	DHA-1	-	-	-	-	-	-	-	-
NZ_CP040036.1	1	1	1	1	-	-	-	-	-	-	-	-	IncL	ST11	0	2	1	1	-	0	-	0	-	0	-	0	-	0	-	-	-	-	-	-	-	-	-	-	-	-	-	-	-	-	OXA-48	-	-	-	-
NZ_CP040039.1	1	1	2	1	-	-	-	-	-	-	-	-	IncC	ST11	0	0	3	4	-	0	-	0	-	0	-	0	-	0	strA.v1^;strB.v1	-	-	-	-	-	-	-	sul2	-	-	-	TEM-1D.v1^	-	-	-	-	-	-	-	-
NZ_CP040535.1	1	1	2	1	-	-	-	-	-	-	-	1	IncR,IncFII(pHN7A8)	ST11	0	2	6	6	-	0	-	0	-	0	-	0	-	0	rmtB	-	fosA3	-	-	-	catII.2*	-	-	-	-	-	TEM-1D.v1^	-	CTX-M-65	-	KPC-2	-	-	-	-
NZ_CP040536.1	1	1	1	1	-	-	-	-	-	-	-	-	IncI1-I(Gamma)	ST11	0	0	0	0	-	0	-	0	-	0	-	0	-	0	-	-	-	-	-	-	-	-	-	-	-	-	-	-	-	-	-	-	-	-	-
NZ_CP040541.1	1	1	2	1	-	-	-	-	-	-	-	1	IncR,IncFII(pHN7A8)	ST11	0	2	6	6	-	0	-	0	-	0	-	0	-	0	rmtB	-	fosA3	-	-	-	catII.2*	-	-	-	-	-	TEM-1D.v1^	-	CTX-M-65	-	KPC-2	-	-	-	-
NZ_CP040542.1	1	1	1	1	-	-	-	-	-	-	-	-	IncI1-I(Gamma)	ST11	0	0	0	0	-	0	-	0	-	0	-	0	-	0	-	-	-	-	-	-	-	-	-	-	-	-	-	-	-	-	-	-	-	-	-
NZ_CP040547.1	1	1	2	1	-	-	-	-	-	-	-	1	IncFII(pHN7A8),IncR	ST11	0	2	6	6	-	0	-	0	-	0	-	0	-	0	rmtB	-	fosA3	-	-	-	catII.2*	-	-	-	-	-	TEM-1D.v1^	-	CTX-M-65	-	KPC-2	-	-	-	-
NZ_CP040548.1	1	1	1	1	-	-	-	-	-	-	-	-	IncI1-I(Gamma)	ST11	0	0	0	0	-	0	-	0	-	0	-	0	-	0	-	-	-	-	-	-	-	-	-	-	-	-	-	-	-	-	-	-	-	-	-
NZ_CP040595.1	1	1	2	1	1*-70%	1	1	1	1	-	rmpA2_9	2	IncHI1B(pNDM-MAR)	ST15	3	0	3	4	-	0	-	0	iuc 1	1-1LV	-	0	-	0	aac(6')-Ib3^;rmtC	-	-	-	-	-	-	-	sul1*	-	-	-	CMY-6	-	-	-	-	-	-	-	-
NZ_CP040598.1	1	1	1	1	-	-	-	-	-	-	-	1	IncFII(Yp),IncFII(p14),IncFIB(pB171)	ST15	0	2	2	2	-	0	-	0	-	0	-	0	-	0	-	-	-	-	-	-	-	-	sul1*	-	-	-	-	-	-	-	NDM-1	-	-	-	-
NZ_CP040726.1	1	1	2	1	1*-44%	15	1	1	1	27	rmpA2_6*-47%	1	IncFIB(pNDM-Mar),IncHI1B(pNDM-MAR)	ST147	3	1	4	7	-	0	-	0	iuc 1	63-1LV	-	0	rmp 1; KpVP-1	26-1LV	-	-	-	-	-	mphA?;mphE.v2;msrE	-	-	sul1;sul2	-	-	dfrA5	-	-	CTX-M-15	-	-	-	-	-	-
NZ_CP040859.1	1	1	1	1	-	-	-	-	-	-	-	-	IncN	ST10	0	0	5	6	-	0	-	0	-	0	-	0	-	0	strA.v1^;strB.v1	-	-	-	-	-	-	-	sul2	tet(D)	-	dfrA14.v1^	TEM-1D.v1^	-	-	-	-	-	-	-	-
NZ_CP040862.1	1	1	1	1	-	-	-	-	-	-	-	1	IncFIB(K),IncFII(K)	ST10	0	0	0	0	-	0	-	0	-	0	-	0	-	0	-	-	-	-	-	-	-	-	-	-	-	-	-	-	-	-	-	-	-	-	-
NZ_CP040995.1	1	1	1	1	-	-	-	-	-	-	-	-	pSM22_1__NC,IncFII(pCoo),IncFIC(FII)	ST3	0	0	0	0	-	0	-	0	-	0	-	0	-	0	-	-	-	-	-	-	-	-	-	-	-	-	-	-	-	-	-	-	-	-	-
NZ_CP041083.1	1	1	3	1	-	-	-	-	-	-	-	-	IncC	ST101	0	2	10	19	-	0	-	0	-	0	-	0	-	0	aph(3')-VI*;armA*;strA.v1^;strB.v1	-	-	-	-	mphE.v2;msrE	cmlA5;floR.v2*	arr-2	sul1;sul1;sul2	tet(A).v2	-	dfrA14.v1^	CMY-16*;OXA-10;TEM-1D.v1^	-	CTX-M-15	-	NDM-1	-	-	-	-
NZ_CP041084.1	1	1	1	1	-	-	-	-	-	-	-	-	IncFIB(K)	ST101	0	0	2	2	-	0	-	0	-	0	-	0	-	0	aac(3)-IIa.v1	-	-	-	-	-	-	-	-	-	-	-	SCO-1	-	-	-	-	-	-	-	-
NZ_CP041085.1	1	1	1	1	-	-	-	-	-	-	-	-	IncL	ST101	0	2	1	1	-	0	-	0	-	0	-	0	-	0	-	-	-	-	-	-	-	-	-	-	-	-	-	-	-	-	OXA-48	-	-	-	-
NZ_CP041094.1	1	1	1	1	9*-2%	7	12	8	9	-	-	1	IncFII(pKP91),IncFIB(K)	-	3	0	0	0	-	0	-	0	iuc 3	13-2LV	-	0	-	0	-	-	-	-	-	-	-	-	-	-	-	-	-	-	-	-	-	-	-	-	-
NZ_CP041095.1	1	1	1	1	-	-	-	-	-	-	-	-	-	-	0	0	1	1	-	0	-	0	-	0	-	0	-	0	-	mcr-3.4*	-	-	-	-	-	-	-	-	-	-	-	-	-	-	-	-	-	-	-
NZ_CP041100.1	1	1	1	1	-	-	-	-	-	-	-	-	IncFII(K),IncFIB(K)	ST1	0	0	0	0	-	0	-	0	-	0	-	0	-	0	-	-	-	-	-	-	-	-	-	-	-	-	-	-	-	-	-	-	-	-	-
NZ_CP041102.1	1	1	1	1	-	-	-	-	-	-	-	1	IncFII(pCoo)	ST1	0	1	3	4	-	0	-	0	-	0	-	0	-	0	aac(3)-IIa.v1^	-	-	-	-	ermB.v1*;mphA	-	-	-	-	-	-	-	-	CTX-M-14	-	-	-	-	-	-
NZ_CP041103.1	1	1	2	1	-	-	-	-	-	-	-	-	IncC	ST1	0	0	5	6	-	0	-	0	-	0	-	0	-	0	strA.v1^;strB.v1	-	-	-	-	-	floR.v2*	-	sul2*	tet(A).v2	-	-	CMY-2.v2	-	-	-	-	-	-	-	-
NZ_CP041376.1	1	1	2	1	-	-	-	-	-	-	-	-	-	ST11	0	0	6	6	-	0	-	0	-	0	-	0	-	0	-	-	-	qnrS1	-	-	catII.2*	-	sul2	tet(A).v1	-	dfrA14.v1^	LAP-2	-	-	-	-	-	-	-	-
NZ_CP041640.1	1	1	1	1	-	-	-	-	-	-	-	-	IncFII(K),IncFIB(K)	ST16	0	1	8	10	-	0	-	0	-	0	-	0	-	0	aac(6')-Ib-cr.v2;aadA2^	-	-	-	-	mphA	CatB4.v1	-	sul1	tet(A).v1	-	dfrA12	OXA-1;TEM-1D.v1^	-	CTX-M-15	-	-	-	-	-	-
NZ_CP041641.1	1	1	2	1	-	-	-	-	-	-	-	-	IncC	ST16	0	0	5	6	-	0	-	0	-	0	-	0	-	0	strA.v1^;strB.v1	mcr-1.1	-	-	-	-	floR.v1*	-	sul2	tet(A).v2	-	-	-	-	-	-	-	-	-	-	-
NZ_CP041642.1	1	1	1	1	-	-	-	-	-	-	-	1	IncFII(K)	ST16	0	2	5	7	-	0	-	0	-	0	-	0	-	0	aac(3)-IId^;aac(6')-Ib'.v1;aadA*	-	-	qnrS1	-	-	-	-	-	-	-	-	LAP-2	-	CTX-M-14	-	NDM-4	-	-	-	-
NZ_CP041928.1	1	1	1	1	-	-	-	-	-	-	-	-	IncFIB(K),IncFII(K)	ST16	0	1	5	5	-	0	-	0	-	0	-	0	-	0	aac(6')-Ib-cr.v2	-	-	-	-	mphA	CatB4.v1	-	-	-	-	-	OXA-1	-	CTX-M-15	-	-	-	-	-	-
NZ_CP041948.1	1	1	1	1	-	-	-	-	-	-	-	-	IncFII	ST16	0	2	2	2	-	0	-	0	-	0	-	0	-	0	-	-	-	-	-	-	-	-	-	-	-	dfrA12	-	-	-	-	NDM-5	-	-	-	-
NZ_CP041949.1	1	1	1	1	-	-	-	-	-	-	-	-	IncFIB(K),IncFII(K)	ST16	0	0	3	3	-	0	-	0	-	0	-	0	-	0	aadA2^	-	-	-	-	-	-	-	sul1	-	-	dfrA12	-	-	-	-	-	-	-	-	-
NZ_CP042483.1	1	1	1	1	-	-	-	-	-	-	-	1	IncFII(p14),IncFII(Yp),IncFIB(pB171)	ST12	0	2	6	7	-	0	-	0	-	0	-	0	-	0	aac(3)-IId^;aac(6')-Ib4	-	-	-	-	mphA	catB3.v2	arr-3	sul1	-	-	-	-	-	-	-	IMP-4	-	-	-	-
NZ_CP042521.1	1	1	1	1	-	-	-	-	-	-	-	1	IncFII(K),IncFIB(K)	ST1109	0	0	0	0	-	0	-	0	-	0	-	0	-	0	-	-	-	-	-	-	-	-	-	-	-	-	-	-	-	-	-	-	-	-	-
NZ_CP042522.1	1	1	1	1	-	-	-	-	-	-	-	-	IncM2	ST1109	0	2	7	9	-	0	-	0	-	0	-	0	-	0	aac(3)-IId^;aac(6')-Ib4	-	-	qnrB2.v1^	-	mphA	catB3.v2	-	sul1;sul1	-	-	-	TEM-1D.v1^	-	-	-	IMP-4	-	-	-	-
NZ_CP042883.1	1	1	1	1	-	-	-	-	-	-	-	-	IncFIB(K),IncFII(K)	ST659	0	1	2	2	-	0	-	0	-	0	-	0	-	0	-	-	-	-	-	-	-	-	-	-	-	-	TEM-1D.v1^	-	CTX-M-15	-	-	-	-	-	-
NZ_CP043049.1	1	1	1	1	-	-	-	-	-	-	-	-	IncFIB(K),IncFII(K)	ST258	0	0	3	3	-	0	-	0	-	0	-	0	-	0	-	-	-	-	-	mphA	catA1^	-	-	-	-	dfrA12	-	-	-	-	-	-	-	-	-
NZ_CP043935.1	1	1	1	1	-	-	-	-	-	-	-	2	IncX1,IncFII(pAMA1167-NDM-5),IncFII(pHN7A8)	ST3410	0	1	6	9	-	0	-	0	-	0	-	0	-	0	aph(3')-IIa;aph(3')-IIa*;strA.v1*;strB.v1	-	fosA3	-	-	-	floR.v1*	-	sul2	tet(A).v2*	-	-	-	-	CTX-M-55	-	-	-	-	-	-
NZ_CP044029.1	1	1	1	1	-	-	-	-	-	-	-	-	IncFIB(pB171),IncFII(p14),IncFII(Yp)	ST35	0	1	6	6	-	0	-	0	-	0	-	0	-	0	aadA2^	-	-	qnrS1	-	mphA	-	-	sul1	-	-	dfrA12	-	-	CTX-M-15	-	-	-	-	-	-
NZ_CP044032.1	1	1	1	1	-	-	-	-	-	-	-	-	IncL	-	0	2	1	1	-	0	-	0	-	0	-	0	-	0	-	-	-	-	-	-	-	-	-	-	-	-	-	-	-	-	OXA-48	-	-	-	-
NZ_CP044035.1	1	1	1	1	-	-	-	-	-	-	-	-	IncFII(Yp),IncFII(p14),IncFIB(pB171)	ST147	0	2	3	3	-	0	-	0	-	0	-	0	-	0	rmtC	-	-	-	-	-	-	-	sul1*	-	-	-	-	-	-	-	NDM-1	-	-	-	-
NZ_CP044038.1	1	1	1	1	-	-	-	-	-	-	-	1	IncFII(pKP91)	ST147	0	0	0	0	-	0	-	0	-	0	-	0	-	0	-	-	-	-	-	-	-	-	-	-	-	-	-	-	-	-	-	-	-	-	-
NZ_CP045017.1	1	1	1	1	-	-	-	-	-	-	-	-	IncM1	ST16	0	0	0	0	-	0	-	0	-	0	-	0	-	0	-	-	-	-	-	-	-	-	-	-	-	-	-	-	-	-	-	-	-	-	-
NZ_CP045691.1	1	1	1	1	-	-	-	-	-	-	-	-	IncFII(pKP91),IncFIA(HI1)	-	0	0	0	0	-	0	-	0	-	0	-	0	-	0	-	-	-	-	-	-	-	-	-	-	-	-	-	-	-	-	-	-	-	-	-
NZ_CP046382.1	1	1	1	1	-	-	-	-	-	-	-	-	IncFII(K),IncFIB(K)	ST15	0	0	8	12	-	0	-	0	-	0	-	0	-	0	aac(3)-IIa.v1^;aac(6')-Ib-cr.v2;aadA2;aph3-Ia.v1^	-	-	qnrB1.v2^	-	mef(B)	CatB4.v1;cmlA1*	-	sul3	tet(A).v1	-	dfrA14.v1^	OXA-1	-	-	-	-	-	-	-	-
NZ_CP046950.1	1	1	1	1	-	-	-	-	-	-	-	-	IncFII(K),IncFIB(K)	ST15	0	0	8	14	-	0	-	0	-	0	-	0	-	0	aac(3)-IIa.v1^;aac(6')-Ib-cr.v2;aadA2;aph3-Ia.v1^	-	-	qnrB1.v2^	-	mef(B)	CatB4.v1;cmlA1*	-	sul3	tet(A).v1*;tet(A).v1*	-	dfrA14.v1^	OXA-1;TEM-1D.v1^	-	-	-	-	-	-	-	-
NZ_CP047195.1	1	1	1	1	-	-	-	-	-	-	-	-	-	ST11	0	0	6	6	-	0	-	0	-	0	-	0	-	0	-	-	-	qnrS1	-	-	catII.2*	-	sul2	tet(A).v1	-	dfrA14.v1^	LAP-2	-	-	-	-	-	-	-	-
NZ_CP047272.1	1	1	3	1	-	-	-	-	-	-	-	-	IncC,IncFIB(pB171),IncFII(SARC14),IncFII(S)	ST1454	0	2	6	10	-	0	-	0	-	0	-	0	-	0	aac(3)-IId^;strA.v1*;strB.v1*	-	-	-	-	-	catII.2*	-	sul2;sul2	tet(A).v2	-	-	CMY-4.v1;TEM-1D.v1^	-	-	-	OXA-204	-	-	-	-
NZ_CP047337.1	1	1	2	1	-	-	-	-	-	-	-	1	IncFII(K),IncFIA(HI1),FIA(pBK30683),IncFIB(K)	ST395	0	1	11	19	-	0	-	0	-	0	-	0	-	0	aac(6')-Ib-cr.v2;aadA16*;aadA2;aph3-Ia.v1^;aph3-Ia.v1^	mcr-8.1*	-	qnrB4	-	mphA;mphA	floR.v1*	arr-3	sul1;sul1;sul1*	tet(D)	-	dfrA12;dfrA27	DHA-1	-	CTX-M-27	-	-	-	-	-	-
NZ_CP047634.1	1	1	1	1	-	-	-	-	-	-	-	1	-	ST1027	0	0	7	9	-	0	-	0	-	0	-	0	-	0	aac(6')-Ib-cr.v2;aadA16*	-	-	qnrB2.v2^	-	mphA	-	arr-3	sul1;sul1	tet(A).v1	-	dfrA27	-	-	-	-	-	-	-	-	-
NZ_CP047635.1	1	1	1	1	14-2%	9	12	12	16	-	-	1	IncFIB(K),IncFII(K)	ST1027	3	0	0	0	-	0	-	0	iuc 3	23	-	0	-	0	-	-	-	-	-	-	-	-	-	-	-	-	-	-	-	-	-	-	-	-	-
NZ_CP047637.1	1	1	1	1	-	-	-	-	-	-	-	-	IncFIC(FII)	ST1027	0	1	1	1	-	0	-	0	-	0	-	0	-	0	-	-	-	-	-	-	-	-	-	-	-	-	-	-	CTX-M-14	-	-	-	-	-	-
NZ_CP047701.1	1	1	3	1	1	15	1	1	1*	-	rmpA2_6*-47%	1	IncHI1B(pNDM-MAR)	ST376	3	0	4	6	-	0	-	0	iuc 1	63-1LV	-	0	-	0	aac(3)-IIa.v1;aadA^;aph(3')-Ia	-	-	-	-	-	-	-	sul1	tet(B).v2*	-	-	TEM-1D.v1^	-	-	-	-	SHV-1^	-	-	-
NZ_CP047702.1	1	1	1	1	-	-	-	-	-	-	-	1	IncFII(K),IncFIB(K)	ST376	0	0	0	0	-	0	-	0	-	0	-	0	-	0	-	-	-	-	-	-	-	-	-	-	-	-	-	-	-	-	-	-	-	-	-
NZ_CP047703.1	1	1	3	1	-	-	-	-	-	-	-	-	IncC	ST376	0	2	5	5	-	0	-	0	-	0	-	0	-	0	aac(6')-Il	-	-	-	-	-	-	-	sul1	-	-	dfrA1.v2	CMY-2.v2	-	-	-	VIM-1	-	-	-	-
NZ_CP047704.1	1	1	1	1	-	-	-	-	-	-	-	-	IncM1	ST376	0	1	3	6	-	0	-	0	-	0	-	0	-	0	aph(3')-VI*;strA.v1;strA.v1;strB.v1	-	-	qnrS1	-	-	-	-	-	-	-	-	-	-	CTX-M-14^	-	-	-	-	-	-
NZ_CP047708.1	1	1	1	1	-	-	-	-	-	-	-	1	IncFIB(K)	ST17	0	0	0	0	-	0	-	0	-	0	-	0	-	0	-	-	-	-	-	-	-	-	-	-	-	-	-	-	-	-	-	-	-	-	-
NZ_CP047709.1	1	1	1	1	-	-	-	-	-	-	-	1	IncR,IncN	ST17	0	2	6	7	-	0	-	0	-	0	-	0	-	0	aac(6')-Ib4^;aadA1.v1^	-	-	qnrS1	-	mphA	-	-	sul1	-	-	dfrA14.v1^	-	-	-	-	VIM-1	-	-	-	-
NZ_CP049605.1	1	1	1	1	-	-	-	-	-	-	-	1	IncFIB(K)	ST784	0	0	0	0	-	0	-	0	-	0	-	0	-	0	-	-	-	-	-	-	-	-	-	-	-	-	-	-	-	-	-	-	-	-	-
NZ_CP049717.1	1	1	1	1	-	-	-	-	-	-	-	-	IncFII(K),IncFIB(K)	ST11	0	0	4	4	-	0	-	0	-	0	-	0	-	0	aadA2^	-	-	-	-	-	catA1^	-	sul1	-	-	dfrA12	-	-	-	-	-	-	-	-	-
NZ_CP049720.1	1	1	1	1	-	-	-	-	-	-	-	-	IncFII(K),IncFIB(K)	ST11	0	0	6	9	-	0	-	0	-	0	-	0	-	0	aac(6')-Ib-cr.v2^	-	-	qnrB4	-	-	catA1^;catB3.v2	arr-3	sul1;sul1	-	-	-	DHA-1;OXA-1	-	-	-	-	-	-	-	-
NZ_CP049948.1	1	1	1	1	-	-	-	-	-	-	-	-	IncL	ST11	0	2	1	1	-	0	-	0	-	0	-	0	-	0	-	-	-	-	-	-	-	-	-	-	-	-	-	-	-	-	OXA-48	-	-	-	-
NZ_CP049951.1	1	1	1	1	-	-	-	-	-	-	-	-	IncL	ST11	0	2	1	1	-	0	-	0	-	0	-	0	-	0	-	-	-	-	-	-	-	-	-	-	-	-	-	-	-	-	OXA-48	-	-	-	-
NZ_CP049954.1	1	1	1	1	-	-	-	-	-	-	-	-	IncL	ST11	0	2	1	1	-	0	-	0	-	0	-	0	-	0	-	-	-	-	-	-	-	-	-	-	-	-	-	-	-	-	OXA-48	-	-	-	-
NZ_CP050337.1	1	1	1	1	-	-	-	-	-	-	-	-	IncFII(pKP91),IncFIB(K),Col(pHAD28)	ST11	0	1	7	7	-	0	-	0	-	0	-	0	-	0	aac(3)-IId^	-	-	qnrS1	-	-	-	-	sul1	tet(A).v1	-	dfrA1.v1	LAP-2	-	CTX-M-14	-	-	-	-	-	-
NZ_CP050343.1	1	1	1	1	-	-	-	-	-	-	-	-	IncFII(pKP91),IncFIB(K)	ST11	0	0	7	7	-	0	-	0	-	0	-	0	-	0	aph3-Ia.v1^	-	-	qnrS1	-	mphA	-	-	sul1	tet(A).v1	-	dfrA1.v1	LAP-2	-	-	-	-	-	-	-	-
NZ_CP050349.1	1	1	1	1	-	-	-	-	-	-	-	-	IncFII(pKP91),IncFIB(K)	ST11	0	0	7	7	-	0	-	0	-	0	-	0	-	0	aac(3)-IId^	-	-	qnrS1	-	mphA	-	-	sul1	tet(A).v1	-	dfrA1.v1	LAP-2	-	-	-	-	-	-	-	-
NZ_CP050355.1	1	1	1	1	-	-	-	-	-	-	-	-	IncFII(pKP91),IncFIB(K),Col(pHAD28)	ST11	0	1	8	9	-	0	-	0	-	0	-	0	-	0	aac(3)-IId^;aph3-Ia.v1^	-	-	qnrS1	-	mphA	-	-	sul1	tet(A).v1	-	dfrA1.v1	LAP-2	-	CTX-M-65	-	-	-	-	-	-
NZ_CP050361.1	1	1	1	1	-	-	-	-	-	-	-	-	IncFII(pKPX1)	ST147	0	0	2	3	-	0	-	0	-	0	-	0	-	0	aac(6')-Ib;rmtF	-	-	-	-	-	-	arr-2	-	-	-	-	-	-	-	-	-	-	-	-	-
NZ_CP050367.1	1	1	2	1	-	-	-	-	-	-	-	-	IncFII	ST147	0	2	6	9	-	0	-	0	-	0	-	0	-	0	aadA2^;aadA2^;rmtB	-	-	-	-	ermB.v1*;mphA?	-	-	sul1	-	-	dfrA12	TEM-1D.v1^	-	-	-	NDM-5	-	-	-	-
NZ_CP050372.1	1	1	2	1	-	-	-	-	-	-	-	-	IncFII	ST11	0	0	1	2	-	0	-	0	-	0	-	0	-	0	-	-	-	-	-	ermB.v1*;mphA*?	-	-	-	-	-	-	-	-	-	-	-	-	-	-	-
NZ_CP050373.1	1	1	1	1	-	-	-	-	-	-	-	-	IncFII(pKPX1),IncFIB(K)	ST11	0	0	0	0	-	0	-	0	-	0	-	0	-	0	-	-	-	-	-	-	-	-	-	-	-	-	-	-	-	-	-	-	-	-	-
NZ_CP050380.1	1	1	1	1	1	15	1	1	1	27	rmpA2_6*-55%	1	IncHI1B(pNDM-MAR),IncFIB(pNDM-Mar)	ST15	3	2	6	11	-	0	-	0	iuc 1	63	-	0	rmp 1; KpVP-1	26-1LV	aph(3')-VI;aph3-Ia.v1^;armA	-	-	qnrS1	-	mphA?;mphE.v2;msrE	-	-	sul1;sul2	-	-	dfrA5	-	-	-	-	NDM-1	-	-	-	-
NZ_CP050835.1	1	1	1	1	-	-	-	-	-	-	-	1	IncR,pKPC-CAV1321	ST25	0	0	5	7	-	0	-	0	-	0	-	0	-	0	aac(6')-Ib-cr.v2;aadA16*	-	-	qnrB6^	-	-	-	arr-3	sul1;sul1	-	-	dfrA27	-	-	-	-	-	-	-	-	-
NZ_CP050837.1	1	1	1	1	-	-	-	-	-	-	-	1	IncFII(p14),IncFII(Yp),Col(pHAD28),Col440II	ST25	0	0	0	0	-	0	-	0	-	0	-	0	-	0	-	-	-	-	-	-	-	-	-	-	-	-	-	-	-	-	-	-	-	-	-
NZ_CP050846.1	1	1	1	1	-	-	-	-	-	-	-	-	IncM1	ST228	0	0	0	0	-	0	-	0	-	0	-	0	-	0	-	-	-	-	-	-	-	-	-	-	-	-	-	-	-	-	-	-	-	-	-
NZ_CP050859.2	1	1	1	1	-	-	-	-	-	-	-	-	IncN	ST37	0	2	3	3	-	0	-	0	-	0	-	0	-	0	-	-	-	qnrS1*	-	-	-	-	-	-	-	dfrA14.v1^	-	-	-	-	NDM-1	-	-	-	-
NZ_CP050860.1	1	1	1	1	14-2%	9	12	12	16	-	-	1	IncFIB(K),IncFII(K)	ST37	3	0	7	9	-	0	-	0	iuc 3	23	-	0	-	0	aadA*;strA.v1^;strB.v1	-	-	-	-	-	floR.v1	arr-2	sul2	tet(A).v2	-	dfrA14.v1^	OXA-10	-	-	-	-	-	-	-	-
NZ_CP053036.1	1	1	1	1	-	-	-	-	-	-	-	-	IncFII(K),IncFIB(K)	ST15	0	0	5	5	-	0	-	0	-	0	-	0	-	0	aadA2^	-	-	-	-	mphA	catA1^	-	sul1	-	-	dfrA12	-	-	-	-	-	-	-	-	-
NZ_CP053038.1	1	1	1	1	-	-	-	-	-	-	-	-	IncL	ST15	0	0	0	0	-	0	-	0	-	0	-	0	-	0	-	-	-	-	-	-	-	-	-	-	-	-	-	-	-	-	-	-	-	-	-
NZ_CP053365.1	1	1	4	1	-	-	-	-	-	-	-	-	IncC,IncFIB(K),IncFII(pKP91),IncFII(K)	ST11	0	2	8	10	-	0	-	0	-	0	-	0	-	0	aac(6')-Ib3^;aph(3')-VI;rmtC	-	-	qnrB1.v1	-	mphA	catA1^	-	sul1	-	-	dfrA14.v2*	CMY-6	-	-	-	NDM-1	-	-	-	-
NZ_CP053766.1	1	1	3	1	1	1	1	1	1	-	rmpA2_8-60%	1	IncHI1B(pNDM-MAR),IncFIB(pNDM-Mar)	ST2096	3	1	7	9	-	0	-	0	iuc 1	1	-	0	-	0	aadA2^;armA	-	-	-	-	mphE.v2^;msrE	-	-	sul1	tet(D)	-	dfrA12	TEM-1D.v1^	-	CTX-M-15	-	-	-	-	-	-
NZ_CP053767.1	1	1	1	1	-	-	-	-	-	-	-	-	IncFII(K),IncFIB(K)	ST2096	0	0	1	1	-	0	-	0	-	0	-	0	-	0	-	-	-	-	-	-	catA1^	-	-	-	-	-	-	-	-	-	-	-	-	-	-
NZ_CP053768.1	1	1	1	1	-	-	-	-	-	-	-	-	IncFII	ST2096	0	2	5	7	-	0	-	0	-	0	-	0	-	0	aadA2^;rmtB	-	-	-	-	ermB.v1*;mphA?	-	-	sul1	-	-	dfrA12	-	-	-	-	NDM-5	-	-	-	-
NZ_CP053772.1	1	1	3	1	1	1	1*	1	1	-	rmpA2_8-60%	1	IncHI1B(pNDM-MAR),IncFIB(pNDM-Mar)	ST2096	3	1	8	13	-	0	-	0	iuc 1	1-1LV	-	0	-	0	aac(6')-Ib-cr.v2;aadA2^;armA	-	-	-	-	mphE.v2^;msrE	CatB4.v1	-	sul1	tet(D)	-	dfrA12;dfrA14.v1^	OXA-1*;TEM-1D.v1^	-	CTX-M-15	-	-	-	-	-	-
NZ_CP054171.1	1	1	1	1	-	-	-	-	-	-	-	-	IncFII	ST437	0	2	5	6	-	0	-	0	-	0	-	0	-	0	rmtB	-	-	-	-	ermB.v1*;mphA?	-	-	sul1	-	-	-	TEM-1D.v1^	-	-	-	NDM-5	-	-	-	-
NZ_CP054266.1	1	1	1	1	-	-	-	-	-	-	-	-	IncFIB(pQil),IncFII(K)	ST258	0	2	1	1	-	0	-	0	-	0	-	0	-	0	-	-	-	-	-	-	-	-	-	-	-	-	-	-	-	-	KPC-3	-	-	-	-
NZ_CP054286.1	1	1	1	1	-	-	-	-	-	-	-	-	IncFIB(K)	ST37	0	0	0	0	-	0	-	0	-	0	-	0	-	0	-	-	-	-	-	-	-	-	-	-	-	-	-	-	-	-	-	-	-	-	-
NZ_CP054287.1	1	1	1	1	-	-	-	-	-	-	-	1	IncFIA(HI1)	ST37	0	1	8	11	-	0	-	0	-	0	-	0	-	0	aac(3)-IIa.v1^;aac(6')-Ib-cr.v2;strA.v1^;strB.v1	-	-	qnrB1.v2^	-	-	CatB4.v1	-	sul2	tet(A).v1	-	dfrA14.v1^	OXA-1	-	CTX-M-15	-	-	-	-	-	-
NZ_CP054304.1	1	1	1	1	-	-	-	-	-	-	-	-	IncFIB(K),IncFII(K)	ST515	0	0	0	0	-	0	-	0	-	0	-	0	-	0	-	-	-	-	-	-	-	-	-	-	-	-	-	-	-	-	-	-	-	-	-
NZ_CP054305.1	1	1	2	1	-	-	-	-	-	-	-	-	IncC	ST515	0	1	7	12	-	0	-	0	-	0	-	0	-	0	aac(3)-IIa.v1^;aac(6')-Ib-cr.v2;aph(3')-Ia	-	-	qnrS1	-	mphA*	CatB4.v1;catII.2*;floR.v2*	-	sul2	-	-	-	OXA-1;TEM-1D.v1^	-	CTX-M-15	-	-	-	-	-	-
NZ_CP054723.1	1	1	1	1	-	-	-	-	-	-	-	-	-	ST11	0	0	6	6	-	0	-	0	-	0	-	0	-	0	-	-	-	qnrS1	-	-	catII.2*	-	sul2	tet(A).v1	-	dfrA14.v1^	LAP-2	-	-	-	-	-	-	-	-
NZ_CP054729.1	1	1	1	1	-	-	-	-	-	-	-	-	-	ST11	0	0	6	6	-	0	-	0	-	0	-	0	-	0	-	-	-	qnrS1	-	-	catII.2*	-	sul2	tet(A).v1	-	dfrA14.v1^	LAP-2	-	-	-	-	-	-	-	-
NZ_CP054735.1	1	1	1	1	-	-	-	-	-	-	-	-	-	ST11	0	0	6	6	-	0	-	0	-	0	-	0	-	0	-	-	-	qnrS1	-	-	catII.2*	-	sul2	tet(A).v1	-	dfrA14.v1^	LAP-2	-	-	-	-	-	-	-	-
NZ_CP054741.1	1	1	1	1	-	-	-	-	-	-	-	-	-	ST11	0	0	6	6	-	0	-	0	-	0	-	0	-	0	-	-	-	qnrS1	-	-	catII.2*	-	sul2	tet(A).v1	-	dfrA14.v1^	LAP-2	-	-	-	-	-	-	-	-
NZ_CP054747.1	1	1	1	1	-	-	-	-	-	-	-	-	-	ST11	0	0	6	6	-	0	-	0	-	0	-	0	-	0	-	-	-	qnrS1	-	-	catII.2*	-	sul2	tet(A).v1	-	dfrA14.v1^	LAP-2	-	-	-	-	-	-	-	-
NZ_CP054753.1	1	1	1	1	-	-	-	-	-	-	-	-	-	ST11	0	0	6	6	-	0	-	0	-	0	-	0	-	0	-	-	-	qnrS1	-	-	catII.2*	-	sul2	tet(A).v1	-	dfrA14.v1^	LAP-2	-	-	-	-	-	-	-	-
NZ_CP054759.1	1	1	1	1	-	-	-	-	-	-	-	-	-	ST11	0	0	6	6	-	0	-	0	-	0	-	0	-	0	-	-	-	qnrS1	-	-	catII.2*	-	sul2	tet(A).v1	-	dfrA14.v1^	LAP-2	-	-	-	-	-	-	-	-
NZ_CP054765.1	1	1	1	1	-	-	-	-	-	-	-	-	-	ST11	0	0	6	6	-	0	-	0	-	0	-	0	-	0	-	-	-	qnrS1	-	-	catII.2*	-	sul2	tet(A).v1	-	dfrA14.v1^	LAP-2	-	-	-	-	-	-	-	-
NZ_CP054771.1	1	1	1	1	-	-	-	-	-	-	-	-	-	ST11	0	0	6	6	-	0	-	0	-	0	-	0	-	0	-	-	-	qnrS1	-	-	catII.2*	-	sul2	tet(A).v1	-	dfrA14.v1^	LAP-2	-	-	-	-	-	-	-	-
NZ_CP054777.1	1	1	1	1	-	-	-	-	-	-	-	-	-	ST11	0	0	6	6	-	0	-	0	-	0	-	0	-	0	-	-	-	qnrS1	-	-	catII.2*	-	sul2	tet(A).v1	-	dfrA14.v1^	LAP-2	-	-	-	-	-	-	-	-
NZ_CP054783.1	1	1	1	1	-	-	-	-	-	-	-	-	-	ST11	0	0	6	6	-	0	-	0	-	0	-	0	-	0	-	-	-	qnrS1	-	-	catII.2*	-	sul2	tet(A).v1	-	dfrA14.v1^	LAP-2	-	-	-	-	-	-	-	-
NZ_CP055510.1	1	1	1	1	-	-	-	-	-	-	-	3	IncFIB(K),IncFII(K),IncR	-	0	0	0	0	-	0	-	0	-	0	-	0	-	0	-	-	-	-	-	-	-	-	-	-	-	-	-	-	-	-	-	-	-	-	-
NZ_CP055512.1	1	1	1	1	-	-	-	-	-	-	-	-	-	-	0	0	0	0	-	0	-	0	-	0	-	0	-	0	-	-	-	-	-	-	-	-	-	-	-	-	-	-	-	-	-	-	-	-	-
NZ_CP056192.1	1	1	1	1	-	-	-	-	-	-	-	1	IncFII(K),IncFIB(K)	ST643	0	0	0	0	-	0	-	0	-	0	-	0	-	0	-	-	-	-	-	-	-	-	-	-	-	-	-	-	-	-	-	-	-	-	-
NZ_CP056217.1	1	1	1	1	-	-	-	-	-	-	-	-	IncFIB(K),IncFII(K)	ST37	0	0	0	0	-	0	-	0	-	0	-	0	-	0	-	-	-	-	-	-	-	-	-	-	-	-	-	-	-	-	-	-	-	-	-
NZ_CP056302.1	1	1	1	1	-	-	-	-	-	-	-	-	IncFII(pKP91),IncFIB(K)	ST2552	0	1	5	11	-	0	-	0	-	0	-	0	-	0	aadA	-	-	-	-	-	-	-	sul1	tet(A).v1	-	dfrA1.v2	-	-	SHV-2A^;SHV-2A^;SHV-2A^;SHV-2A^;SHV-2A^;SHV-2A^;SHV-2A^	-	-	-	238S;238S;238S;238S;238S;238S;238S;35Q;35Q;35Q;35Q;35Q;35Q;35Q	-	-
NZ_CP056308.1	1	1	1	1	-	-	-	-	-	-	-	1	IncFII(K),IncFIB(K)	-	0	0	0	0	-	0	-	0	-	0	-	0	-	0	-	-	-	-	-	-	-	-	-	-	-	-	-	-	-	-	-	-	-	-	-
NZ_CP056310.1	1	1	1	1	-	-	-	-	-	-	-	-	-	-	0	0	0	0	-	0	-	0	-	0	-	0	-	0	-	-	-	-	-	-	-	-	-	-	-	-	-	-	-	-	-	-	-	-	-
NZ_CP056374.1	1	1	1	1	-	-	-	-	-	-	-	1	IncFII(K)	ST1380	0	0	0	0	-	0	-	0	-	0	-	0	-	0	-	-	-	-	-	-	-	-	-	-	-	-	-	-	-	-	-	-	-	-	-
NZ_CP056386.1	1	1	1	1	-	-	-	-	-	-	-	1	IncFII(K),IncFIB(K)	ST678	0	0	0	0	-	0	-	0	-	0	-	0	-	0	-	-	-	-	-	-	-	-	-	-	-	-	-	-	-	-	-	-	-	-	-
NZ_CP056426.1	1	1	1	1	-	-	-	-	-	-	-	1	IncFII(K),IncFIB(K)	ST188	0	0	0	0	-	0	-	0	-	0	-	0	-	0	-	-	-	-	-	-	-	-	-	-	-	-	-	-	-	-	-	-	-	-	-
NZ_CP056434.1	1	1	1	1	-	-	-	-	-	-	-	1	IncR	ST20	0	0	0	0	-	0	-	0	-	0	-	0	-	0	-	-	-	-	-	-	-	-	-	-	-	-	-	-	-	-	-	-	-	-	-
NZ_CP056435.1	1	1	1	1	-	-	-	-	-	-	-	-	IncFIB(pQil),IncFII(K)	ST20	0	1	6	7	-	0	-	0	-	0	-	0	-	0	strA.v1^;strB.v1	-	-	qnrB1.v2^	-	-	-	-	sul2	-	-	dfrA14.v1^	TEM-1D.v1^	-	CTX-M-15	-	-	-	-	-	-
NZ_CP056533.1	1	1	1	1	-	-	-	-	-	-	-	-	IncFII(Yp)	ST359	0	0	0	0	-	0	-	0	-	0	-	0	-	0	-	-	-	-	-	-	-	-	-	-	-	-	-	-	-	-	-	-	-	-	-
NZ_CP056855.1	1	1	1	1	-	-	-	-	-	-	-	1	IncFIB(K),IncFII(K)	ST34	0	0	0	0	-	0	-	0	-	0	-	0	-	0	-	-	-	-	-	-	-	-	-	-	-	-	-	-	-	-	-	-	-	-	-
NZ_CP056856.1	1	1	1	1	-	-	-	-	-	-	-	1	IncFII(p14),IncFII(Yp),IncN	ST34	0	0	0	0	-	0	-	0	-	0	-	0	-	0	-	-	-	-	-	-	-	-	-	-	-	-	-	-	-	-	-	-	-	-	-
NZ_CP056879.1	1	1	1	1	-	-	-	-	-	-	-	-	IncFII(pKP91),IncFIB(K)	ST111	0	1	2	2	-	0	-	0	-	0	-	0	-	0	-	-	-	-	-	-	-	-	-	tet(D)	-	-	-	-	SHV-12	-	-	-	238S;240K;35Q	-	-
NZ_CP056880.1	1	1	1	1	-	-	-	-	-	-	-	-	IncFII(p14)	ST111	0	1	3	3	-	0	-	0	-	0	-	0	-	0	aac(3)-IId^	-	-	-	-	mphA	-	-	-	-	-	-	-	-	SHV-12	-	-	-	238S;240K;35Q	-	-
NZ_CP056884.1	1	1	1	1	-	-	-	-	-	-	-	-	IncFII(pKP91),IncFIB(K)	ST111	0	0	1	1	-	0	-	0	-	0	-	0	-	0	-	-	-	-	-	-	-	-	-	tet(D)	-	-	-	-	-	-	-	-	-	-	-
NZ_CP056885.1	1	1	1	1	-	-	-	-	-	-	-	-	IncFII(p14)	ST111	0	1	3	3	-	0	-	0	-	0	-	0	-	0	aac(3)-IId^	-	-	-	-	mphA	-	-	-	-	-	-	-	-	SHV-12	-	-	-	238S;240K;35Q	-	-
NZ_CP057036.1	1	1	1	1	-	-	-	-	-	-	-	1	IncFII(K)	ST2426	0	0	0	0	-	0	-	0	-	0	-	0	-	0	-	-	-	-	-	-	-	-	-	-	-	-	-	-	-	-	-	-	-	-	-
NZ_CP057068.1	1	1	1	1	-	-	-	-	-	-	-	1	IncFII(pKP91),IncFIB(K)	ST161	0	0	0	0	-	0	-	0	-	0	-	0	-	0	-	-	-	-	-	-	-	-	-	-	-	-	-	-	-	-	-	-	-	-	-
NZ_CP057100.1	1	1	1	1	25-2%	9	25	31	52	-	-	1	IncFIB(K)	ST661	3	0	0	0	-	0	-	0	iuc 3	43-1LV	-	0	-	0	-	-	-	-	-	-	-	-	-	-	-	-	-	-	-	-	-	-	-	-	-
NZ_CP057315.1	1	1	1	1	9-2%	7	12	8	17	-	-	-	IncFIB(K),IncFII(pKP91)	ST966	3	0	0	0	-	0	-	0	iuc 3	25	-	0	-	0	-	-	-	-	-	-	-	-	-	-	-	-	-	-	-	-	-	-	-	-	-
NZ_CP057318.1	1	1	1	1	-	-	-	-	-	-	-	-	IncN	ST966	0	0	4	4	-	0	-	0	-	0	-	0	-	0	aadA11.v1*	-	-	-	-	-	-	-	sul1	tet(A).v1*	-	dfrA1.v1	-	-	-	-	-	-	-	-	-
NZ_CP057723.1	1	1	1	1	9-2%	7	12	8	17	-	-	-	IncFIB(K),IncFII(pKP91)	ST3153	3	0	0	0	-	0	-	0	iuc 3	25	-	0	-	0	-	-	-	-	-	-	-	-	-	-	-	-	-	-	-	-	-	-	-	-	-
NZ_CP057724.1	1	1	1	1	-	-	-	-	-	-	-	-	IncN	ST3153	0	0	4	4	-	0	-	0	-	0	-	0	-	0	aadA11.v1*	-	-	-	-	-	-	-	sul1	tet(A).v1*	-	dfrA1.v1	-	-	-	-	-	-	-	-	-
NZ_CP058962.1	1	1	1	1	-	-	-	-	-	-	-	1	IncFIA(HI1),IncFII(K)	ST11	0	1	3	3	-	0	-	0	-	0	-	0	-	0	-	mcr-8.1*	-	-	-	-	-	-	-	-	-	-	TEM-1	-	CTX-M-3	-	-	-	-	-	-
NZ_CP059310.1	1	1	1	1	-	-	-	-	-	-	-	1	IncFIB(K),IncFII(K)	ST147	0	0	0	0	-	0	-	0	-	0	-	0	-	0	-	-	-	-	-	-	-	-	-	-	-	-	-	-	-	-	-	-	-	-	-
NZ_CP059315.1	1	1	1	1	-	-	-	-	-	-	-	1	IncFIB(pQil),IncFII(K)	ST147	0	2	1	1	-	0	-	0	-	0	-	0	-	0	-	-	-	-	-	-	-	-	-	-	-	-	-	-	-	-	KPC-2	-	-	-	-
NZ_CP059890.1	1	1	1	1	-	-	-	-	-	-	-	1	-	ST15	0	2	1	1	-	0	-	0	-	0	-	0	-	0	-	-	-	-	-	-	-	-	-	-	-	-	-	-	-	-	KPC-2	-	-	-	-
NZ_CP059891.1	1	1	1	1	-	-	-	-	-	-	-	-	IncFIB(K)	ST15	0	1	5	5	-	0	-	0	-	0	-	0	-	0	aadA2^	-	-	-	-	mphA	-	-	sul1	-	-	dfrA12	-	-	CTX-M-15	-	-	-	-	-	-
NZ_CP060283.1	1	1	1	1	-	-	-	-	-	-	-	1	IncFII(K)	ST65	0	0	3	3	-	0	-	0	-	0	-	0	-	0	-	-	-	qnrB1.v2^	-	-	-	-	-	tet(A).v1	-	dfrA14.v1^	-	-	-	-	-	-	-	-	-
NZ_CP060284.1	1	1	1	1	-	-	-	-	-	-	-	-	-	ST65	0	2	3	3	-	0	-	0	-	0	-	0	-	0	-	-	-	-	-	mphA	-	-	-	-	-	-	TEM-1D.v1^	-	-	-	KPC-2	-	-	-	-
NZ_CP060745.1	1	1	2	1	-	-	-	-	-	-	-	-	-	ST37	0	0	5	8	-	0	-	0	-	0	-	0	-	0	-	-	-	qnrS1	-	-	catII.2*;catII.2*;catII.2*	-	sul2;sul2	tet(A).v1	-	-	LAP-2	-	-	-	-	-	-	-	-
NZ_CP060746.1	1	1	1	1	-	-	-	-	-	-	-	-	IncFII(pCoo)	ST37	0	1	1	1	-	0	-	0	-	0	-	0	-	0	-	-	-	-	-	-	-	-	-	-	-	-	-	-	CTX-M-125	-	-	-	-	-	-
NZ_CP061352.1	1	1	1	1	-	-	-	-	-	-	-	1	IncFII(K)	ST86	0	0	6	6	-	0	-	0	-	0	-	0	-	0	aac(6')-Ib-cr.v2	-	-	qnrB1.v2^	-	-	CatB4.v1	-	-	tet(A).v1	-	dfrA14.v1^	OXA-1*	-	-	-	-	-	-	-	-
NZ_CP061353.1	1	1	1	1	-	-	-	-	-	-	-	-	-	ST86	0	2	3	3	-	0	-	0	-	0	-	0	-	0	-	-	-	-	-	mphA	-	-	-	-	-	-	TEM-1D.v1^	-	-	-	KPC-2	-	-	-	-
NZ_CP061382.1	1	1	1	1	-	-	-	-	-	-	-	1	IncFII(p14),IncFII(Yp),IncFIA(HI1)	ST37	0	2	2	3	-	0	-	0	-	0	-	0	-	0	-	-	-	-	-	-	-	-	-	-	-	dfrA14.v1^	-	-	-	-	KPC-3;KPC-3	-	-	-	-
NZ_CP061387.1	1	1	1	1	-	-	-	-	-	-	-	1	IncFIB(pQil),IncFII(K)	ST512	0	2	2	2	-	0	-	0	-	0	-	0	-	0	-	-	-	-	-	-	-	-	-	-	-	-	TEM-1D.v1^	-	-	-	KPC-3	-	-	-	-
NZ_CP061392.1	1	1	1	1	-	-	-	-	-	-	-	-	FII(pBK30683)	ST14	0	0	0	0	-	0	-	0	-	0	-	0	-	0	-	-	-	-	-	-	-	-	-	-	-	-	-	-	-	-	-	-	-	-	-
NZ_CP061393.1	1	1	1	1	-	-	-	-	-	-	-	-	IncFII(Yp)	ST14	0	0	0	0	-	0	-	0	-	0	-	0	-	0	-	-	-	-	-	-	-	-	-	-	-	-	-	-	-	-	-	-	-	-	-
NZ_CP061397.1	1	1	1	1	-	-	-	-	-	-	-	-	IncFII(K),IncFIB(K)	ST258	0	0	5	6	-	0	-	0	-	0	-	0	-	0	aadA2^;aph3-Ia.v1^	-	-	-	-	mphA	catA1^	-	sul1	-	-	dfrA12	-	-	-	-	-	-	-	-	-
NZ_CP061400.1	1	1	1	1	-	-	-	-	-	-	-	1	FII(pBK30683)	ST258	0	0	0	0	-	0	-	0	-	0	-	0	-	0	-	-	-	-	-	-	-	-	-	-	-	-	-	-	-	-	-	-	-	-	-
NZ_CP061405.1	1	1	1	1	-	-	-	-	-	-	-	-	IncFIB(K),IncFII(K)	ST13	0	0	0	0	-	0	-	0	-	0	-	0	-	0	-	-	-	-	-	-	-	-	-	-	-	-	-	-	-	-	-	-	-	-	-
NZ_CP061407.1	1	1	1	1	-	-	-	-	-	-	-	-	IncC	ST13	0	0	1	1	-	0	-	0	-	0	-	0	-	0	-	-	-	-	-	-	-	-	sul2	-	-	-	-	-	-	-	-	-	-	-	-
NZ_CP061833.1	1	1	1	1	-	-	-	-	-	-	-	-	IncFII(K),IncFIB(K)	ST25	0	1	7	9	-	0	-	0	-	0	-	0	-	0	aac(3)-IIa.v1^;aac(6')-Ib-cr.v2	-	-	qnrB1.v2^;qnrB19^	-	-	CatB4.v1	-	-	tet(A).v1	-	dfrA14.v1^	OXA-1	-	CTX-M-15	-	-	-	-	-	-
NZ_CP061843.1	1	1	1	1	-	-	-	-	-	-	-	1	IncFII(K)	ST1537	0	1	9	20	-	0	-	0	-	0	-	0	-	0	aac(6')-Ib-cr.v2;aadA16*;aph3-Ia.v1	-	-	-	-	mphA	floR.v1;floR.v1;floR.v1;floR.v1;floR.v1	arr-3	sul1;sul1	tet(A).v2;tet(A).v2;tet(A).v2;tet(A).v2;tet(A).v2	-	dfrA27	TEM-1D.v1^	-	CTX-M-3	-	-	-	-	-	-
NZ_CP062793.1	1	1	1	1	-	-	-	-	-	-	-	-	IncN	ST504	0	1	7	11	-	0	-	0	-	0	-	0	-	0	aac(6')-Ib-cr.v2;aadA16*;strA.v1^;strB.v1	-	-	qnrB1.v2^	-	-	-	arr-3	sul1;sul2	-	-	dfrA27	TEM-1D.v1^	-	CTX-M-15	-	-	-	-	-	-
NZ_CP063010.1	1	1	1	1	-	-	-	-	-	-	-	-	IncM2	ST11	0	1	6	8	-	0	-	0	-	0	-	0	-	0	aadA5;armA	-	-	-	-	mphE.v2?;msrE	-	-	sul1	-	-	dfrA17	TEM-1D.v1^	-	CTX-M-15	-	-	-	-	-	-
NZ_CP063012.1	1	1	1	1	-	-	-	-	-	-	-	1	IncM2,IncFIA(HI1),FIA(pBK30683),IncR	ST11	0	1	7	12	-	0	-	0	-	0	-	0	-	0	aac(6')-Ib-cr.v2;aadA16*;strA.v1*;strB.v1*	-	-	-	-	-	-	arr-3	sul1;sul2*	tet(D)	-	dfrA27	TEM-1D.v1^;TEM-1D.v1^	-	CTX-M-15	-	-	-	-	-	-
NZ_CP063148.1	1	1	1	1	-	-	-	-	-	-	-	-	IncFII(p14)	ST2667	0	2	2	4	-	0	-	0	-	0	-	0	-	0	-	-	-	-	-	-	-	-	-	-	tmexC1*;tmexD1*;toprJ1*	-	-	-	-	-	KPC-2	-	-	-	-
NZ_CP063279.1	1	1	1	1	-	-	-	-	-	-	-	1	IncFII(K)	ST23	0	1	8	11	-	0	-	0	-	0	-	0	-	0	aac(6')-Ib-cr.v2;strA.v1^;strB.v1	-	-	qnrB1.v2^	-	-	CatB4.v1	-	sul2	tet(A).v1	-	dfrA14.v1^	OXA-1;TEM-1D.v1^	-	CTX-M-15	-	-	-	-	-	-
NZ_CP063280.1	1	1	1	1	-	-	-	-	-	-	-	-	IncL	ST23	0	2	1	1	-	0	-	0	-	0	-	0	-	0	-	-	-	-	-	-	-	-	-	-	-	-	-	-	-	-	OXA-48	-	-	-	-
NZ_CP063749.1	1	1	1	1	-	-	-	-	-	-	-	-	IncFII(p14)	ST2667	0	2	1	1	-	0	-	0	-	0	-	0	-	0	-	-	-	-	-	-	-	-	-	-	-	-	-	-	-	-	KPC-2	-	-	-	-
NZ_CP063761.1	1	1	1	1	-	-	-	-	-	-	-	-	IncFII(pHN7A8)	ST11	0	2	4	5	-	0	-	0	-	0	-	0	-	0	rmtB	-	-	-	-	-	-	-	-	-	-	-	TEM-1D.v1^	-	CTX-M-65;SHV-12	-	KPC-2	-	238S;240K;35Q	-	-
NZ_CP063763.1	1	1	1	1	-	-	-	-	-	-	-	-	-	ST11	0	0	2	2	-	0	-	0	-	0	-	0	-	0	-	-	-	qnrS1	-	-	-	-	-	-	-	-	LAP-2	-	-	-	-	-	-	-	-
NZ_CP063836.1	1	1	1	1	-	-	-	-	-	-	-	-	-	ST11	0	0	6	6	-	0	-	0	-	0	-	0	-	0	-	-	-	qnrS1	-	-	catII.2*	-	sul2	tet(A).v1*	-	dfrA14.v1^	LAP-2	-	-	-	-	-	-	-	-
NZ_CP063852.1	1	1	1	1	14-2%	9	12	12	16	-	-	1	IncQ1,IncFII(K),IncFIB(K)	ST1	3	0	7	18	-	0	-	0	iuc 3	23	-	0	-	0	aac(3)-IId^;aac(6')-Ib-cr.v2^;aadA2^;aadA^;aph3-Ia.v1;strA.v1^;strB.v1	-	-	-	-	mef(B);mphA	catB3.v2;catII.2*;cmlA1*	arr-3	sul1;sul2*;sul3	-	-	dfrA12	OXA-1	-	-	-	-	-	-	-	-
NZ_CP063854.1	1	1	1	1	-	-	-	-	-	-	-	-	IncFIC(FII)	ST1	0	0	0	0	-	0	-	0	-	0	-	0	-	0	-	-	-	-	-	-	-	-	-	-	-	-	-	-	-	-	-	-	-	-	-
NZ_CP063855.1	1	1	1	1	-	-	-	-	-	-	-	-	IncFII(pHN7A8)	ST1	0	1	6	7	-	0	-	0	-	0	-	0	-	0	strA.v1^;strB.v1	-	fosA3	-	-	-	floR.v1*	-	sul2	tet(A).v2*	-	-	-	-	CTX-M-55	-	-	-	-	-	-
NZ_CP063859.1	1	1	1	1	14-2%	9	12	12	16	-	-	1	IncQ1,IncFII(K),IncFIB(K)	ST1	3	0	8	19	-	0	-	0	iuc 3	23	-	0	-	0	aac(3)-IId^;aac(6')-Ib-cr.v2^;aadA2^;aadA^;aph3-Ia.v1;strA.v1^;strB.v1	-	-	-	-	mef(B);mphA	catB3.v2;catII.2*;cmlA1*	arr-3	sul1;sul2*;sul3	tet(A).v1	-	dfrA12	OXA-1	-	-	-	-	-	-	-	-
NZ_CP063860.1	1	1	1	1	-	-	-	-	-	-	-	-	IncFIC(FII)	ST1	0	0	0	0	-	0	-	0	-	0	-	0	-	0	-	-	-	-	-	-	-	-	-	-	-	-	-	-	-	-	-	-	-	-	-
NZ_CP063861.1	1	1	1	1	-	-	-	-	-	-	-	-	IncFII(pHN7A8)	ST1	0	1	5	5	-	0	-	0	-	0	-	0	-	0	strB.v1	-	fosA3	-	-	-	floR.v1*	-	sul2*	-	-	-	-	-	CTX-M-55	-	-	-	-	-	-
NZ_CP063883.1	1	1	1	1	-	-	-	-	-	-	-	1	IncFII(K),IncFIA(HI1)	ST629	0	0	0	0	-	0	-	0	-	0	-	0	-	0	-	-	-	-	-	-	-	-	-	-	-	-	-	-	-	-	-	-	-	-	-
NZ_CP063886.1	1	1	1	1	-	-	-	-	-	-	-	1	IncR,IncFII(K)	ST1565	0	0	1	1	-	0	-	0	-	0	-	0	-	0	-	-	-	-	-	-	-	-	-	tet(A).v1	-	-	-	-	-	-	-	-	-	-	-
NZ_CP063907.1	1	1	1	1	-	-	-	-	-	-	-	1	IncR,IncFII(K)	ST1565	0	0	1	1	-	0	-	0	-	0	-	0	-	0	-	-	-	-	-	-	-	-	-	tet(A).v1	-	-	-	-	-	-	-	-	-	-	-
NZ_CP063914.1	1	1	1	1	14-2%	9	12	12	16	-	-	1	IncFIB(K),IncFII(K),IncQ1	ST36	3	0	8	17	-	0	-	0	iuc 3	23	-	0	-	0	aac(3)-IId^;aac(6')-Ib-cr.v2^;aadA2^;aadA^;strA.v1^;strB.v1	-	-	-	-	mef(B);mphA	catB3.v2;cmlA1*	arr-3	sul1;sul2*;sul3	tet(A).v1*	-	dfrA12	OXA-1	-	-	-	-	-	-	-	-
NZ_CP063923.1	1	1	1	1	-	-	-	-	-	-	-	-	IncI1-I(Gamma)	ST35	0	0	0	0	-	0	-	0	-	0	-	0	-	0	-	-	-	-	-	-	-	-	-	-	-	-	-	-	-	-	-	-	-	-	-
NZ_CP063924.1	1	1	1	1	-	-	-	-	-	-	-	1	IncFII(K)	ST35	0	1	3	3	-	0	-	0	-	0	-	0	-	0	-	-	-	qnrS1	-	-	-	-	-	-	-	-	TEM-1D.v1^	-	CTX-M-3	-	-	-	-	-	-
NZ_CP063929.1	1	1	2	1	45	24	33	35	61	-	-	-	FIA(pBK30683),IncFIA,IncFIB(AP001918),IncFII,IncFII(pAMA1167-NDM-5),IncFIC(FII),IncFII(pHN7A8)	ST2158	3	1	9	14	-	0	-	0	iuc 5	61	-	0	-	0	aac(3)-IId^;aac(6')-Ib-cr.v2^;aadA5;rmtB	-	fosA3	-	-	ermB.v1*;mphA	catB3.v2	arr-3*	sul1;sul1	-	-	dfrA17	TEM-1D.v1^	-	CTX-M-55	-	-	-	-	-	-
NZ_CP063944.1	1	1	1	1	-	-	-	-	-	-	-	1	IncR,IncFII(K)	ST1565	0	0	1	1	-	0	-	0	-	0	-	0	-	0	-	-	-	-	-	-	-	-	-	tet(A).v1	-	-	-	-	-	-	-	-	-	-	-
NZ_CP063946.1	1	1	1	1	-	-	-	-	-	-	-	3	IncHI1B(pNDM-MAR),IncR,IncFII(K)	ST1910	0	0	9	17	-	0	-	0	-	0	-	0	-	0	aac(6')-Ib-cr.v2^;aph3-Ia.v1^	-	-	qnrB4;qnrS1	-	mphA	catB3.v2;floR.v1*	arr-3	sul1;sul1;sul2	tet(A).v1;tet(D)	-	dfrA14.v1^	DHA-1;LAP-2;OXA-1	-	-	-	-	-	-	-	-
NZ_CP063949.1	1	1	2	1	-	-	-	-	-	-	-	-	IncN	ST1910	0	1	3	4	-	0	-	0	-	0	-	0	-	0	-	-	-	qepA2*	-	-	-	-	-	-	-	-	TEM-1D.v1^	-	CTX-M-15;CTX-M-15	-	-	-	-	-	-
NZ_CP064175.1	1	1	1	1	-	-	-	-	-	-	-	-	IncFIB(K),IncFII(pKP91)	ST340	0	0	2	2	-	0	-	0	-	0	-	0	-	0	aph3-Ia.v1^	-	-	-	-	mphA	-	-	-	-	-	-	-	-	-	-	-	-	-	-	-
NZ_CP064215.1	1	1	1	1	-	-	-	-	-	-	-	-	-	ST11	0	2	3	3	-	0	-	0	-	0	-	0	-	0	-	-	-	qnrS1	-	-	-	-	-	-	-	-	LAP-2	-	-	-	KPC-2	-	-	-	-
NZ_CP064219.1	1	1	1	1	-	-	-	-	-	-	-	-	-	ST11	0	2	8	8	-	0	-	0	-	0	-	0	-	0	-	-	-	qnrS1	-	-	catII.2*	-	sul2	tet(A).v1	-	dfrA14.v1^	LAP-2	-	SHV-12	-	KPC-2	-	238S;240K;35Q	-	-
NZ_CP064225.1	1	1	1	1	-	-	-	-	-	-	-	-	-	ST11	0	2	5	5	-	0	-	0	-	0	-	0	-	0	-	-	-	qnrS1	-	-	-	-	sul2	-	-	dfrA14.v1^	LAP-2	-	-	-	KPC-2	-	-	-	-
NZ_CP064238.1	1	1	1	1	-	-	-	-	-	-	-	-	-	ST11	0	0	6	6	-	0	-	0	-	0	-	0	-	0	-	-	-	qnrS1	-	-	catII.2*	-	sul2	tet(A).v1	-	dfrA14.v1^	LAP-2	-	-	-	-	-	-	-	-
NZ_CP064244.1	1	1	2	1	-	-	-	-	-	-	-	-	-	ST11	0	0	6	6	-	0	-	0	-	0	-	0	-	0	-	-	-	qnrS1	-	-	catII.2*	-	sul2	tet(A).v1	-	dfrA14.v1^	LAP-2	-	-	-	-	-	-	-	-
NZ_CP064247.1	1	1	1	1	-	-	-	-	-	-	-	-	IncFIB(K),IncFII(pKP91),Col(pHAD28)	ST11	0	1	8	11	-	0	-	0	-	0	-	0	-	0	aac(3)-IId^;strA.v1^;strB.v1	-	-	qnrS1	-	-	catII.2*	-	sul1;sul2	tet(A).v1	-	dfrA1.v1	LAP-2	-	CTX-M-65	-	-	-	-	-	-
NZ_CP064248.1	1	1	2	1	-	-	-	-	-	-	-	1	IncFII(pHN7A8),IncR	ST11	0	2	6	6	-	0	-	0	-	0	-	0	-	0	rmtB	-	fosA3	-	-	-	catII.2*	-	-	-	-	-	TEM-1D.v1^	-	CTX-M-65	-	KPC-2	-	-	-	-
NZ_CP064253.1	1	1	2	1	-	-	-	-	-	-	-	1	IncFII(pHN7A8),IncR	ST11	0	2	6	6	-	0	-	0	-	0	-	0	-	0	rmtB	-	fosA3	-	-	-	catII.2*	-	-	-	-	-	TEM-1D.v1^	-	CTX-M-65	-	KPC-2	-	-	-	-
NZ_CP064254.1	1	1	1	1	-	-	-	-	-	-	-	1	IncB/O/K/Z	ST11	0	1	4	4	-	0	-	0	-	0	-	0	-	0	aadA5	-	-	-	-	-	-	-	sul1	-	-	dfrA17	-	-	CTX-M-14	-	-	-	-	-	-
NZ_CP064261.1	1	1	1	1	-	-	-	-	-	-	-	-	-	ST11	0	2	3	3	-	0	-	0	-	0	-	0	-	0	-	-	-	qnrS1	-	-	-	-	-	-	-	-	LAP-2	-	-	-	KPC-2	-	-	-	-
NZ_CP065168.1	1	1	1	1	-	-	-	-	-	-	-	1	IncFII(K),IncFIB(K)	ST29	0	1	7	10	-	0	-	0	-	0	-	0	-	0	aac(6')-Ib-cr.v2;strA.v1^;strB.v1	-	-	qnrB1.v2^	-	-	CatB4.v1	-	sul2	-	-	dfrA14.v1^	OXA-1;TEM-1D.v1^	-	CTX-M-15	-	-	-	-	-	-
NZ_CP065173.1	1	1	1	1	-	-	-	-	-	-	-	1	IncFII(K),IncFIB(K)	ST323	0	1	6	7	-	0	-	0	-	0	-	0	-	0	strA.v1^;strB.v1	-	-	qnrB1.v2^	-	-	-	-	sul2	-	-	dfrA14.v1^	TEM-1D.v1^	-	CTX-M-15	-	-	-	-	-	-
NZ_CP065175.1	1	1	1	1	-	-	-	-	-	-	-	1	-	ST323	0	0	0	0	-	0	-	0	-	0	-	0	-	0	-	-	-	-	-	-	-	-	-	-	-	-	-	-	-	-	-	-	-	-	-
NZ_CP065342.1	1	1	1	1	-	-	-	-	-	-	-	-	IncFIB(pB171),IncFII(p14),IncFII(Yp)	ST1128	0	2	3	3	-	0	-	0	-	0	-	0	-	0	rmtC	-	-	-	-	-	-	-	sul1*	-	-	-	-	-	-	-	NDM-1	-	-	-	-
NZ_CP065352.1	1	1	1	1	-	-	-	-	-	-	-	-	IncFIB(pB171),IncFII(p14),IncFII(Yp)	ST1128	0	2	3	3	-	0	-	0	-	0	-	0	-	0	rmtC	-	-	-	-	-	-	-	sul1*	-	-	-	-	-	-	-	NDM-1	-	-	-	-
NZ_CP065437.1	1	1	1	1	-	-	-	-	-	-	-	-	IncFIB(K),IncFII(K)	ST3096	0	0	8	13	-	0	-	0	-	0	-	0	-	0	aac(3)-IId^;aadA2^;aph3-Ia.v1^;strB.v1	-	-	qnrB4	-	mphA	floR.v1	-	sul1;sul2	tet(A).v1	-	dfrA12*	DHA-1;TEM-1D.v1^	-	-	-	-	-	-	-	-
NZ_CP065439.1	1	1	1	1	-	-	-	-	-	-	-	-	IncC	ST11	0	1	6	9	-	0	-	0	-	0	-	0	-	0	aac(3)-IId^;rmtB;strA.v1^;strB.v1	-	-	-	-	erm(42)*	-	-	sul2	-	-	-	TEM-1D.v1^	TEM-30*	CTX-M-14	-	-	-	-	-	-
NZ_CP065443.1	1	1	1	1	-	-	-	-	-	-	-	-	IncC	ST11	0	1	5	6	-	0	-	0	-	0	-	0	-	0	strA.v1^;strB.v1	-	-	-	-	erm(42)*	-	-	sul2	-	-	-	TEM-1D.v1^	-	CTX-M-14	-	-	-	-	-	-
NZ_CP065446.1	1	1	1	1	-	-	-	-	-	-	-	-	IncC	ST11	0	1	4	7	-	0	-	0	-	0	-	0	-	0	aac(3)-IId^;rmtB;strA.v1^;strB.v1	-	-	-	-	-	-	-	sul2	-	-	-	TEM-1D.v1^	-	CTX-M-14	-	-	-	-	-	-
NZ_CP065448.1	1	1	1	1	-	-	-	-	-	-	-	-	IncN2	ST11	0	0	4	5	-	0	-	0	-	0	-	0	-	0	aac(6')-Ib-cr.v2;aadA16*	-	-	-	-	-	-	arr-3	sul1	-	-	dfrA27	-	-	-	-	-	-	-	-	-
NZ_CP065449.1	1	1	1	1	-	-	-	-	-	-	-	-	IncFIB(K),IncFII(K)	ST11	0	0	3	3	-	0	-	0	-	0	-	0	-	0	-	-	-	qnrB4	-	-	catA1*	-	-	-	-	-	DHA-1	-	-	-	-	-	-	-	-
NZ_CP065454.1	1	1	2	1	-	-	-	-	-	-	-	-	IncC	ST11	0	1	8	12	-	0	-	0	-	0	-	0	-	0	aac(3)-IId^;aadA2^;rmtB;strA.v1^;strB.v1	-	-	-	-	erm(42)*	-	-	sul2	tet(G).v1	-	dfrA12	TEM-1D.v1^	TEM-30*	CTX-M-14	-	-	-	-	-	-
NZ_CP065455.1	1	1	2	1	-	-	-	-	-	-	-	-	IncL	ST11	0	2	1	1	-	0	-	0	-	0	-	0	-	0	-	-	-	-	-	-	-	-	-	-	-	-	-	-	-	-	OXA-48	-	-	-	-
NZ_CP065458.1	1	1	1	1	-	-	-	-	-	-	-	-	IncN	-	0	0	6	7	-	0	-	0	-	0	-	0	-	0	aac(6')-Ib4*	-	-	qnrB6^	-	-	catB3.v2	-	sul1;sul1	tet(A).v1*	-	-	TEM-1D.v1^	-	-	-	-	-	-	-	-
NZ_CP065463.1	1	1	1	1	-	-	-	-	-	-	-	-	IncC	ST11	0	1	4	7	-	0	-	0	-	0	-	0	-	0	aac(3)-IId^;rmtB;strA.v1^;strB.v1	-	-	-	-	-	-	-	sul2	-	-	-	TEM-1D.v1^	-	CTX-M-14	-	-	-	-	-	-
NZ_CP065465.1	1	1	1	1	-	-	-	-	-	-	-	-	IncC	ST11	0	1	4	7	-	0	-	0	-	0	-	0	-	0	aac(3)-IId^;rmtB;strA.v1^;strB.v1	-	-	-	-	-	-	-	sul2	-	-	-	TEM-1D.v1^	-	CTX-M-14	-	-	-	-	-	-
NZ_CP066256.1	1	1	2	1	-	-	-	-	-	-	-	1	IncR,IncFII(pHN7A8)	ST11	0	2	5	6	-	0	-	0	-	0	-	0	-	0	rmtB	-	fosA3	-	-	-	-	-	-	-	-	-	TEM-1D.v1^	-	CTX-M-65;SHV-12	-	KPC-2	-	238S;240K;35Q	-	-
NZ_CP066257.1	1	1	1	1	-	-	-	-	-	-	-	-	-	ST11	0	0	6	6	-	0	-	0	-	0	-	0	-	0	-	-	-	qnrS1	-	-	catII.2*	-	sul2	tet(A).v1	-	dfrA14.v1^	LAP-2	-	-	-	-	-	-	-	-
NZ_CP066519.1	1	1	1	1	-	-	-	-	-	-	-	-	IncFII(pKP91),IncFIB(K)	ST11	0	0	6	6	-	0	-	0	-	0	-	0	-	0	aac(3)-IId^	-	-	qnrS1	-	-	-	-	sul1	tet(A).v1	-	dfrA1.v1	LAP-2	-	-	-	-	-	-	-	-
NZ_CP066524.1	1	1	2	1	-	-	-	-	-	-	-	1	IncFII(pHN7A8),IncR	ST11	0	2	2	2	-	0	-	0	-	0	-	0	-	0	-	-	-	-	-	-	-	-	-	-	-	-	-	-	CTX-M-65	-	KPC-2	-	-	-	-
NZ_CP066525.1	1	1	1	1	-	-	-	-	-	-	-	-	IncFIB(K),IncFII(K)	ST11	0	0	4	5	-	0	-	0	-	0	-	0	-	0	aadA2^;aph3-Ia.v1^	-	-	-	-	mphA	-	-	sul1	-	-	dfrA12	-	-	-	-	-	-	-	-	-
NZ_CP066530.1	1	1	1	1	-	-	-	-	-	-	-	-	IncFII(pKP91),IncFIB(K)	ST11	0	0	5	5	-	0	-	0	-	0	-	0	-	0	aac(3)-IId^	-	-	qnrS1	-	-	-	-	-	tet(A).v1	-	dfrA1.v1	LAP-2	-	-	-	-	-	-	-	-
NZ_CP066535.1	1	1	1	1	-	-	-	-	-	-	-	-	IncFII(K),IncFIB(K)	ST11	0	1	8	12	-	0	-	0	-	0	-	0	-	0	aac(3)-IIa.v1^;aac(6')-Ib-cr.v2;strA.v1^;strB.v1	-	-	qnrB1.v2^	-	-	CatB4.v1	-	sul2	tet(A).v1	-	dfrA14.v1^	OXA-1;TEM-1D.v1^	-	CTX-M-15	-	-	-	-	-	-
NZ_CP066536.1	2	1	2	1	-	-	-	-	-	-	-	1	IncR,IncFII(pHN7A8)	ST11	0	2	4	4	-	0	-	0	-	0	-	0	-	0	rmtB	-	-	-	-	-	-	-	-	-	-	-	TEM-1D.v1^	-	CTX-M-65	-	KPC-2	-	-	-	-
NZ_CP068140.1	1	1	1	1	-	-	-	-	-	-	-	-	IncFII(K),IncFIB(K)	ST48	0	0	2	2	-	0	-	0	-	0	-	0	-	0	-	-	-	-	-	-	catA1^	-	-	tet(D)	-	-	-	-	-	-	-	-	-	-	-
NZ_FO834904.1	1	1	1	1	-	-	-	-	-	-	-	-	IncFII(pKP91),IncFIA(HI1)	ST66	0	0	0	0	-	0	-	0	-	0	-	0	-	0	-	-	-	-	-	-	-	-	-	-	-	-	-	-	-	-	-	-	-	-	-
NZ_LN824136.1	1	1	1	1	-	-	-	-	-	-	-	-	-	ST147	0	0	0	0	-	0	-	0	-	0	-	0	-	0	-	-	-	-	-	-	-	-	-	-	-	-	-	-	-	-	-	-	-	-	-
NZ_LN824138.1	1	1	1	1	-	-	-	-	-	-	-	-	IncFII	ST147	0	0	2	4	-	0	-	0	-	0	-	0	-	0	aac(6')-Ib;aadA2^;rmtF	-	-	-	-	-	-	-	-	-	-	dfrA12	-	-	-	-	-	-	-	-	-
NZ_LR025089.1	1	1	1	1	-	-	-	-	-	-	-	-	IncFIB(K),IncFII(K)	ST16	0	1	8	10	-	0	-	0	-	0	-	0	-	0	aac(6')-Ib-cr.v2;aadA2^	-	-	-	-	mphA	CatB4.v1	-	sul1	tet(A).v1	-	dfrA12	OXA-1;TEM-1D.v1^	-	CTX-M-15	-	-	-	-	-	-
NZ_LR025091.1	1	1	1	1	-	-	-	-	-	-	-	-	IncL	ST16	0	2	1	1	-	0	-	0	-	0	-	0	-	0	-	-	-	-	-	-	-	-	-	-	-	-	-	-	-	-	OXA-48	-	-	-	-
NZ_LR025093.1	1	1	1	1	-	-	-	-	-	-	-	-	IncFIB(K),IncFII(K)	ST16	0	1	8	10	-	0	-	0	-	0	-	0	-	0	aac(6')-Ib-cr.v2;aadA2^	-	-	-	-	mphA	CatB4.v1	-	sul1	tet(A).v1	-	dfrA12	OXA-1;TEM-1D.v1^	-	CTX-M-15	-	-	-	-	-	-
NZ_LR025095.1	1	1	1	1	-	-	-	-	-	-	-	-	IncL	ST16	0	2	1	1	-	0	-	0	-	0	-	0	-	0	-	-	-	-	-	-	-	-	-	-	-	-	-	-	-	-	OXA-48	-	-	-	-
NZ_LR025100.1	1	1	1	1	-	-	-	-	-	-	-	-	IncL	ST3385	0	2	1	1	-	0	-	0	-	0	-	0	-	0	-	-	-	-	-	-	-	-	-	-	-	-	-	-	-	-	OXA-48	-	-	-	-
NZ_LR130542.1	1	1	1	1	-	-	-	-	-	-	-	-	IncFII(K),IncFIB(K)	ST2121	0	0	3	3	-	0	-	0	-	0	-	0	-	0	aadA^	-	-	-	-	-	-	-	sul1	tet(D)	-	-	-	-	-	-	-	SHV-44	-	-	-
NZ_LR130549.1	1	1	1	1	-	-	-	-	-	-	-	-	IncFII(K),IncFIB(K)	ST258	0	0	5	6	-	0	-	0	-	0	-	0	-	0	aadA2^;aph3-Ia.v1^	-	-	-	-	mphA	catA1^	-	sul1	-	-	dfrA12	-	-	-	-	-	-	-	-	-
NZ_LR745044.1	1	1	1	1	-	-	-	-	-	-	-	-	IncL	ST86	0	2	1	1	-	0	-	0	-	0	-	0	-	0	-	-	-	-	-	-	-	-	-	-	-	-	-	-	-	-	OXA-48	-	-	-	-
NZ_LR745047.1	1	1	2	1	-	-	-	-	-	-	-	-	IncN,Col(MG828)_1__NC	ST86	0	1	1	1	-	0	-	0	-	0	-	0	-	0	-	-	-	-	-	-	-	-	-	-	-	-	-	-	CTX-M-15	-	-	-	-	-	-
NZ_LR792629.1	1	1	1	1	2	6	5	15	8	9*-19%	-	-	IncFIB(K),IncFII(pKP91)	ST66	3	0	0	0	-	0	-	0	iuc 2	6	iro 2	22	rmp unknown	0	-	-	-	-	-	-	-	-	-	-	-	-	-	-	-	-	-	-	-	-	-
NZ_LR792630.1	1	1	1	1	-	-	-	-	-	-	-	-	IncFII(pKP91),IncFIA(HI1)	ST66	0	0	0	0	-	0	-	0	-	0	-	0	-	0	-	-	-	-	-	-	-	-	-	-	-	-	-	-	-	-	-	-	-	-	-
NZ_LR890186.1	1	1	1	1	-	-	-	-	-	-	-	-	IncFII(pKP91),IncFIB(K)	ST133	0	0	0	0	-	0	-	0	-	0	-	0	-	0	-	-	-	-	-	-	-	-	-	-	-	-	-	-	-	-	-	-	-	-	-
NZ_LR890191.1	1	1	1	1	-	-	-	-	-	-	-	1	IncFII(K),IncFIB(K)	ST323	0	1	8	11	-	0	-	0	-	0	-	0	-	0	aac(6')-Ib-cr.v2;strA.v1^;strB.v1	-	-	qnrB1.v2^	-	-	CatB4.v1	-	sul2	tet(A).v1	-	dfrA14.v1^	OXA-1;TEM-1D.v1^	-	CTX-M-15	-	-	-	-	-	-
NZ_LR890193.1	1	1	1	1	-	-	-	-	-	-	-	1	IncFII(pKP91),IncFIA(HI1)	ST323	0	0	0	0	-	0	-	0	-	0	-	0	-	0	-	-	-	-	-	-	-	-	-	-	-	-	-	-	-	-	-	-	-	-	-
NZ_LR890203.1	1	1	1	1	-	-	-	-	-	-	-	1	IncFII(K),IncFIB(K)	ST221	0	1	8	11	-	0	-	0	-	0	-	0	-	0	aac(6')-Ib-cr.v2;strA.v1^;strB.v1	-	-	qnrB1.v2^	-	-	CatB4.v1	-	sul2	tet(A).v1	-	dfrA14.v1^	OXA-1;TEM-1D.v1^	-	CTX-M-15	-	-	-	-	-	-
NZ_LR890205.1	1	1	1	1	-	-	-	-	-	-	-	1	IncFII(K),IncFIB(K)	ST323	0	1	8	19	-	0	-	0	-	0	-	0	-	0	aac(6')-Ib-cr.v2;aac(6')-Ib-cr.v2;aac(6')-Ib-cr.v2;strA.v1^;strB.v1	-	-	qnrB1.v2^	-	-	CatB4.v1;CatB4.v1;CatB4.v1	-	sul2	tet(A).v1	-	dfrA14.v1^	OXA-1;OXA-1;OXA-1;TEM-1D.v1^	-	CTX-M-15;CTX-M-15;CTX-M-15	-	-	-	-	-	-
NZ_LR890210.1	1	1	1	1	-	-	-	-	-	-	-	-	IncFIB(K),IncFII(K)	ST3060	0	0	0	0	-	0	-	0	-	0	-	0	-	0	-	-	-	-	-	-	-	-	-	-	-	-	-	-	-	-	-	-	-	-	-
NZ_LR890231.1	1	1	1	1	-	-	-	-	-	-	-	1	IncFII(K),IncFIB(K)	ST323	0	1	8	11	-	0	-	0	-	0	-	0	-	0	aac(6')-Ib-cr.v2;strA.v1^;strB.v1	-	-	qnrB1.v2^	-	-	CatB4.v1	-	sul2	tet(A).v1	-	dfrA14.v1^	OXA-1;TEM-1D.v1^	-	CTX-M-15	-	-	-	-	-	-
NZ_LR890241.1	1	1	1	1	-	-	-	-	-	-	-	1	IncFIB(K)	ST323	0	1	6	7	-	0	-	0	-	0	-	0	-	0	strA.v1^;strB.v1	-	-	qnrB1.v2^	-	-	-	-	sul2	-	-	dfrA14.v1^	TEM-1D.v1^	-	CTX-M-15	-	-	-	-	-	-
NZ_LR890246.1	1	1	1	1	-	-	-	-	-	-	-	-	IncFII(K),IncFIB(K)	ST3098	0	0	6	8	-	0	-	0	-	0	-	0	-	0	aph3-Ia.v1*?;strA.v1^;strB.v1	-	-	-	-	-	catA1^	-	sul2	tet(D)	-	dfrA14.v1^	TEM-1D.v1^	-	-	-	-	-	-	-	-
NZ_LR890255.1	1	1	1	1	-	-	-	-	-	-	-	1	IncFIB(K),IncFII(pKP91)	ST231	0	0	0	0	-	0	-	0	-	0	-	0	-	0	-	-	-	-	-	-	-	-	-	-	-	-	-	-	-	-	-	-	-	-	-
NZ_LR890256.1	1	1	2	1	-	-	-	-	-	-	-	-	IncC	ST231	0	1	8	16	-	0	-	0	-	0	-	0	-	0	aadA*;ant(2'')-Ia;rmtB;strA.v1^;strB.v1	-	-	-	-	-	cmlA5;floR.v2*	arr-2	sul2	tet(A).v2;tet(G).v1	-	dfrA23	OXA-10;TEM-1D.v1^	-	CTX-M-15;VEB-1	-	-	-	-	-	-
NZ_LR890258.1	1	1	1	1	-	-	-	-	-	-	-	-	IncFIC(FII)	ST231	0	0	1	1	-	0	-	0	-	0	-	0	-	0	-	-	-	-	-	ermB.v1*	-	-	-	-	-	-	-	-	-	-	-	-	-	-	-
NZ_LR890259.1	1	1	1	1	-	-	-	-	-	-	-	-	IncL	ST231	0	2	1	1	-	0	-	0	-	0	-	0	-	0	-	-	-	-	-	-	-	-	-	-	-	-	-	-	-	-	OXA-48	-	-	-	-
NZ_LR890278.1	1	1	1	1	-	-	-	-	-	-	-	1	IncFIA(HI1),IncFII(K)	ST491	0	1	6	7	-	0	-	0	-	0	-	0	-	0	strA.v1^;strB.v1	-	-	qnrB1.v2^	-	-	-	-	sul2	-	-	dfrA14.v1^	TEM-1D.v1^	-	CTX-M-15	-	-	-	-	-	-
NZ_LR890308.1	1	1	1	1	-	-	-	-	-	-	-	-	IncFII(pKP91),IncFIB(K),Col(pHAD28)	-	0	1	8	12	-	0	-	0	-	0	-	0	-	0	strA.v1^;strB.v1	-	-	qnrS1	-	-	catII.2*	-	sul1;sul2	tet(A).v1;tet(D)	-	dfrA1.v1	LAP-2;TEM-1D.v1^	-	CTX-M-14	-	-	-	-	-	-
NZ_LR890344.1	1	1	1	1	-	-	-	-	-	-	-	1	IncFII(K),IncFIB(K)	ST323	0	1	8	13	-	0	-	0	-	0	-	0	-	0	aac(6')-Ib-cr.v2;strA.v1^;strB.v1	-	-	qnrB1.v2^	-	-	CatB4.v1*	-	sul2	tet(A).v1	-	dfrA14.v1^;dfrA14.v1^	OXA-1;OXA-1*;TEM-1D.v1^	-	CTX-M-15	-	-	-	-	-	-
NZ_LR890355.1	1	1	1	1	-	-	-	-	-	-	-	1	IncR,IncN,IncN3	ST15	0	1	9	16	-	0	-	0	-	0	-	0	-	0	aac(6')-Ib-cr.v2^;aadA5;strA.v1;strB.v1	-	-	qnrB2.v1^	-	mphA;mphA	catB3.v2	arr-3	sul1;sul1;sul1	-	-	dfrA17	OXA-1	-	CTX-M-62.v2;SHV-2A^	-	-	-	238S;35Q	-	-
NZ_LR890357.1	1	1	1	1	-	-	-	-	-	-	-	1	IncFII(pKP91),IncFIB(K),IncR	ST35	0	0	0	0	-	0	-	0	-	0	-	0	-	0	-	-	-	-	-	-	-	-	-	-	-	-	-	-	-	-	-	-	-	-	-
NZ_LR890361.1	1	1	1	1	-	-	-	-	-	-	-	1	IncFII(K),IncFIB(K)	ST20	0	0	0	0	-	0	-	0	-	0	-	0	-	0	-	-	-	-	-	-	-	-	-	-	-	-	-	-	-	-	-	-	-	-	-
NZ_LR890370.1	1	1	1	1	-	-	-	-	-	-	-	1	IncFII(K),IncFIB(K)	ST29	0	1	8	11	-	0	-	0	-	0	-	0	-	0	aac(6')-Ib-cr.v2;strA.v1^;strB.v1	-	-	qnrB1.v2^	-	-	CatB4.v1	-	sul2	tet(A).v1	-	dfrA14.v1^	OXA-1;TEM-1D.v1^	-	CTX-M-15	-	-	-	-	-	-
NZ_LR890375.1	1	1	1	1	-	-	-	-	-	-	-	1	IncFII(K),IncFIB(K)	ST29	0	1	8	11	-	0	-	0	-	0	-	0	-	0	aac(6')-Ib-cr.v2;strA.v1^;strB.v1	-	-	qnrB1.v2^	-	-	CatB4.v1	-	sul2	tet(A).v1	-	dfrA14.v1^	OXA-1;TEM-1D.v1^	-	CTX-M-15	-	-	-	-	-	-
NZ_LR890385.1	1	1	1	1	-	-	-	-	-	-	-	1	IncFII(K),IncFIB(K)	ST323	0	1	8	11	-	0	-	0	-	0	-	0	-	0	aac(6')-Ib-cr.v2;strA.v1^;strB.v1	-	-	qnrB1.v2^	-	-	CatB4.v1	-	sul2	tet(A).v1	-	dfrA14.v1^	OXA-1;TEM-1D.v1^	-	CTX-M-15	-	-	-	-	-	-
NZ_LR890392.1	1	1	1	1	-	-	-	-	-	-	-	1	IncFII(K),IncFIB(K)	ST323	0	1	8	11	-	0	-	0	-	0	-	0	-	0	aac(6')-Ib-cr.v2;strA.v1^;strB.v1	-	-	qnrB1.v2^	-	-	CatB4.v1	-	sul2	tet(A).v1	-	dfrA14.v1^	OXA-1;TEM-1D.v1^	-	CTX-M-15	-	-	-	-	-	-
NZ_LR890396.1	1	1	1	1	-	-	-	-	-	-	-	2	IncFIB(K),IncFII(K)	ST437	0	1	7	10	-	0	-	0	-	0	-	0	-	0	aac(6')-Ib-cr.v2;aph3-Ia.v1^	-	-	-	-	mphA	CatB4.v1;catA1^	-	sul1	tet(D)	-	-	OXA-1;TEM-1D.v1^	-	CTX-M-15	-	-	-	-	-	-
NZ_LR890416.1	1	1	1	1	-	-	-	-	-	-	-	1	IncFII(K),IncFIB(K)	ST29	0	1	8	11	-	0	-	0	-	0	-	0	-	0	aac(6')-Ib-cr.v2;strA.v1^;strB.v1	-	-	qnrB1.v2^	-	-	CatB4.v1	-	sul2	tet(A).v1	-	dfrA14.v1^	OXA-1;TEM-1D.v1^	-	CTX-M-15	-	-	-	-	-	-
NZ_LR890423.1	1	1	1	1	-	-	-	-	-	-	-	-	IncFIB(K),IncFII(K)	ST45	0	0	4	4	-	0	-	0	-	0	-	0	-	0	aadA2^	-	-	-	-	mphA	-	-	sul1	-	-	dfrA12	-	-	-	-	-	-	-	-	-
NZ_LR890427.1	1	1	1	1	-	-	-	-	-	-	-	1	IncFIB(K),IncFII(pKP91)	ST231	0	0	0	0	-	0	-	0	-	0	-	0	-	0	-	-	-	-	-	-	-	-	-	-	-	-	-	-	-	-	-	-	-	-	-
NZ_LR890428.1	1	1	2	1	-	-	-	-	-	-	-	-	IncC	ST231	0	1	8	16	-	0	-	0	-	0	-	0	-	0	aadA*;ant(2'')-Ia;rmtB;strA.v1^;strB.v1	-	-	-	-	-	cmlA5;floR.v2*	arr-2	sul2	tet(A).v2;tet(G).v1	-	dfrA23	OXA-10;TEM-1D.v1^	-	CTX-M-15;VEB-1	-	-	-	-	-	-
NZ_LR890430.1	1	1	1	1	-	-	-	-	-	-	-	-	IncFIC(FII)	ST231	0	0	1	1	-	0	-	0	-	0	-	0	-	0	-	-	-	-	-	ermB.v1*	-	-	-	-	-	-	-	-	-	-	-	-	-	-	-
NZ_LR890431.1	1	1	1	1	-	-	-	-	-	-	-	-	IncL	ST231	0	2	1	1	-	0	-	0	-	0	-	0	-	0	-	-	-	-	-	-	-	-	-	-	-	-	-	-	-	-	OXA-48	-	-	-	-
NZ_LR890436.1	1	1	1	1	-	-	-	-	-	-	-	-	IncM2	ST17	0	0	0	0	-	0	-	0	-	0	-	0	-	0	-	-	-	-	-	-	-	-	-	-	-	-	-	-	-	-	-	-	-	-	-
NZ_LR890437.1	1	1	1	1	-	-	-	-	-	-	-	-	-	ST17	0	0	0	0	-	0	-	0	-	0	-	0	-	0	-	-	-	-	-	-	-	-	-	-	-	-	-	-	-	-	-	-	-	-	-
NZ_LR890447.1	1	1	1	1	-	-	-	-	-	-	-	-	IncFIB(K),IncFII(K)	ST711	0	0	0	0	-	0	-	0	-	0	-	0	-	0	-	-	-	-	-	-	-	-	-	-	-	-	-	-	-	-	-	-	-	-	-
NZ_LR890472.1	1	1	1	1	-	-	-	-	-	-	-	1	IncFII(K),IncFIB(K)	ST35	0	0	0	0	-	0	-	0	-	0	-	0	-	0	-	-	-	-	-	-	-	-	-	-	-	-	-	-	-	-	-	-	-	-	-
NZ_LR890485.1	1	1	1	1	-	-	-	-	-	-	-	1	IncFII(K),IncFIB(K)	ST323	0	1	8	11	-	0	-	0	-	0	-	0	-	0	aac(6')-Ib-cr.v2;strA.v1^;strB.v1	-	-	qnrB1.v2^	-	-	CatB4.v1	-	sul2	tet(A).v1	-	dfrA14.v1^	OXA-1;TEM-1D.v1^	-	CTX-M-15	-	-	-	-	-	-
NZ_LR890491.1	1	1	1	1	-	-	-	-	-	-	-	-	IncFII(K),IncFIB(K)	ST792	0	0	0	0	-	0	-	0	-	0	-	0	-	0	-	-	-	-	-	-	-	-	-	-	-	-	-	-	-	-	-	-	-	-	-
NZ_LR890501.1	1	1	1	1	-	-	-	-	-	-	-	1	IncFIB(K),IncFII(pKP91)	ST231	0	0	0	0	-	0	-	0	-	0	-	0	-	0	-	-	-	-	-	-	-	-	-	-	-	-	-	-	-	-	-	-	-	-	-
NZ_LR890502.1	1	1	2	1	-	-	-	-	-	-	-	-	IncC	ST231	0	1	8	15	-	0	-	0	-	0	-	0	-	0	aadA*;ant(2'')-Ia;rmtB;strA.v1^;strB.v1	-	-	-	-	-	cmlA5;floR.v2*	arr-2	sul2	tet(A).v2;tet(G).v1	-	dfrA23	OXA-10;TEM-1D.v1^	-	CTX-M-15	-	-	-	-	-	-
NZ_LR890504.1	1	1	1	1	-	-	-	-	-	-	-	-	IncFIC(FII)	ST231	0	0	1	1	-	0	-	0	-	0	-	0	-	0	-	-	-	-	-	ermB.v1*	-	-	-	-	-	-	-	-	-	-	-	-	-	-	-
NZ_LR890505.1	1	1	1	1	-	-	-	-	-	-	-	-	IncL	ST231	0	2	1	1	-	0	-	0	-	0	-	0	-	0	-	-	-	-	-	-	-	-	-	-	-	-	-	-	-	-	OXA-48	-	-	-	-
NZ_LR890516.1	1	1	1	1	-	-	-	-	-	-	-	1	IncFIB(K),IncFII(pKP91)	ST231	0	0	0	0	-	0	-	0	-	0	-	0	-	0	-	-	-	-	-	-	-	-	-	-	-	-	-	-	-	-	-	-	-	-	-
NZ_LR890517.1	1	1	2	1	-	-	-	-	-	-	-	-	IncC	ST231	0	1	8	16	-	0	-	0	-	0	-	0	-	0	aadA*;ant(2'')-Ia;rmtB;strA.v1^;strB.v1	-	-	-	-	-	cmlA5;floR.v2*	arr-2	sul2	tet(A).v2;tet(G).v1	-	dfrA23	OXA-10;TEM-1D.v1^	-	CTX-M-15;VEB-1	-	-	-	-	-	-
NZ_LR890519.1	1	1	1	1	-	-	-	-	-	-	-	-	IncFIC(FII)	ST231	0	0	1	1	-	0	-	0	-	0	-	0	-	0	-	-	-	-	-	ermB.v1*	-	-	-	-	-	-	-	-	-	-	-	-	-	-	-
NZ_LR890520.1	1	1	1	1	-	-	-	-	-	-	-	-	IncL	ST231	0	2	1	1	-	0	-	0	-	0	-	0	-	0	-	-	-	-	-	-	-	-	-	-	-	-	-	-	-	-	OXA-48	-	-	-	-
NZ_LR890528.1	1	1	1	1	-	-	-	-	-	-	-	1	IncFIA(HI1),IncFII(K)	ST491	0	1	7	8	-	0	-	0	-	0	-	0	-	0	strA.v1^;strB.v1	-	-	qnrB1.v2^	-	-	-	-	sul2	tet(A).v1	-	dfrA14.v1^	TEM-1D.v1^	-	CTX-M-15	-	-	-	-	-	-
NZ_LR890548.1	1	1	3	1	-	-	-	-	-	-	-	-	IncC	ST340	0	0	5	5	-	0	-	0	-	0	-	0	-	0	aadA2^	-	-	-	-	-	-	-	sul1	tet(A).v1	-	dfrA12	TEM-1D.v1^	-	-	-	-	-	-	-	-
NZ_LR890549.1	1	1	1	1	-	-	-	-	-	-	-	-	IncFIB(K),IncFII(K)	ST340	0	0	0	0	-	0	-	0	-	0	-	0	-	0	-	-	-	-	-	-	-	-	-	-	-	-	-	-	-	-	-	-	-	-	-
NZ_LR890557.1	1	1	1	1	-	-	-	-	-	-	-	1	IncFII(K),IncFIB(K)	ST323	0	1	8	11	-	0	-	0	-	0	-	0	-	0	aac(6')-Ib-cr.v2;strA.v1^;strB.v1	-	-	qnrB1.v2^	-	-	CatB4.v1	-	sul2	tet(A).v1	-	dfrA14.v1^	OXA-1;TEM-1D.v1^	-	CTX-M-15	-	-	-	-	-	-
NZ_LR890563.1	1	1	1	1	-	-	-	-	-	-	-	1	IncFIB(AP001918),FIA(pBK30683),IncFIA,Col156_1__NC,IncFII,IncFIC(FII)	ST3062	0	1	6	10	-	0	-	0	-	0	-	0	-	0	aadA5;strA.v1^;strB.v1*	-	-	-	-	mphA	-	-	sul1;sul2	tet(A).v1	-	dfrA17	-	-	CTX-M-14;CTX-M-14	-	-	-	-	-	-
NZ_LR890565.1	1	1	1	1	-	-	-	-	-	-	-	1	IncFII(K),IncFIB(K)	ST323	0	0	5	6	-	0	-	0	-	0	-	0	-	0	strA.v1^;strB.v1	-	-	qnrB1.v2^	-	-	-	-	sul2	tet(A).v1	-	-	TEM-1D.v1^	-	-	-	-	-	-	-	-
NZ_LR890570.1	1	1	1	1	-	-	-	-	-	-	-	1	IncFII(pKP91),IncFIB(K)	ST111	0	0	0	0	-	0	-	0	-	0	-	0	-	0	-	-	-	-	-	-	-	-	-	-	-	-	-	-	-	-	-	-	-	-	-
NZ_LR890572.1	1	1	1	1	-	-	-	-	-	-	-	1	IncFII(K),IncFIB(K)	ST323	0	1	5	6	-	0	-	0	-	0	-	0	-	0	strA.v1^;strB.v1	-	-	-	-	-	-	-	sul2	-	-	dfrA14.v1^	TEM-1D.v1^	-	CTX-M-15	-	-	-	-	-	-
NZ_LR890584.1	1	1	1	1	-	-	-	-	-	-	-	1	IncFIB(K)(pCAV1099-114)	ST35	0	0	0	0	-	0	-	0	-	0	-	0	-	0	-	-	-	-	-	-	-	-	-	-	-	-	-	-	-	-	-	-	-	-	-
NZ_LR890596.1	1	1	1	1	-	-	-	-	-	-	-	-	IncFII(K),IncFIB(K),IncQ1	ST3072	0	0	4	7	-	0	-	0	-	0	-	0	-	0	aph3-Ia.v1^;strA.v1^;strB.v1	-	-	-	-	-	-	-	sul1;sul2*	tet(D)	-	dfrA7	-	-	-	-	-	SHV-1^	-	-	-
NZ_LR890597.1	1	1	1	1	-	-	-	-	-	-	-	-	-	ST3072	0	1	3	3	-	0	-	0	-	0	-	0	-	0	-	-	-	qnrS1	-	-	-	-	-	-	-	-	TEM-1D.v1^	-	CTX-M-3	-	-	-	-	-	-
NZ_LR890617.1	1	1	1	1	-	-	-	-	-	-	-	-	IncFII(pKP91),IncFIB(K),Col(pHAD28)	ST17	0	1	8	12	-	0	-	0	-	0	-	0	-	0	aac(3)-IId^;strA.v1^;strB.v1	-	-	qnrS1	-	-	catII.2*	-	sul1;sul2	tet(A).v1	-	dfrA1.v1	LAP-2;TEM-1D.v1^	-	CTX-M-14	-	-	-	-	-	-
NZ_LR890621.1	1	1	1	1	-	-	-	-	-	-	-	1	IncFII(K),IncFIB(K)	ST20	0	0	0	0	-	0	-	0	-	0	-	0	-	0	-	-	-	-	-	-	-	-	-	-	-	-	-	-	-	-	-	-	-	-	-
NZ_LR890633.1	1	1	1	1	-	-	-	-	-	-	-	1	IncFIB(K),IncFII(pKP91)	ST231	0	0	0	0	-	0	-	0	-	0	-	0	-	0	-	-	-	-	-	-	-	-	-	-	-	-	-	-	-	-	-	-	-	-	-
NZ_LR890634.1	1	1	2	1	-	-	-	-	-	-	-	-	IncC	ST231	0	1	8	16	-	0	-	0	-	0	-	0	-	0	aadA*;ant(2'')-Ia;rmtB;strA.v1^;strB.v1	-	-	-	-	-	cmlA5;floR.v2*	arr-2	sul2	tet(A).v2;tet(G).v1	-	dfrA23	OXA-10;TEM-1D.v1^	-	CTX-M-15;VEB-1	-	-	-	-	-	-
NZ_LR890636.1	1	1	1	1	-	-	-	-	-	-	-	-	IncFIC(FII)	ST231	0	0	1	1	-	0	-	0	-	0	-	0	-	0	-	-	-	-	-	ermB.v1*	-	-	-	-	-	-	-	-	-	-	-	-	-	-	-
NZ_LR890637.1	1	1	1	1	-	-	-	-	-	-	-	-	IncL	ST231	0	2	1	1	-	0	-	0	-	0	-	0	-	0	-	-	-	-	-	-	-	-	-	-	-	-	-	-	-	-	OXA-48	-	-	-	-
NZ_LR890641.1	1	1	1	1	-	-	-	-	-	-	-	1	IncFIA(HI1),IncFII(K)	ST491	0	1	7	8	-	0	-	0	-	0	-	0	-	0	strA.v1^;strB.v1	-	-	qnrB1.v2^	-	-	-	-	sul2	tet(A).v1	-	dfrA14.v1^	TEM-1D.v1^	-	CTX-M-15	-	-	-	-	-	-
NZ_LR890680.1	1	1	1	1	-	-	-	-	-	-	-	1	IncFII(K),IncFIB(K)	ST29	0	1	8	11	-	0	-	0	-	0	-	0	-	0	aac(6')-Ib-cr.v2;strA.v1^;strB.v1	-	-	qnrB1.v2^	-	-	CatB4.v1	-	sul2	tet(A).v1	-	dfrA14.v1^	OXA-1;TEM-1D.v1^	-	CTX-M-15	-	-	-	-	-	-
NZ_LR890692.1	1	1	1	1	-	-	-	-	-	-	-	-	IncFIB(K)	ST17	0	0	0	0	-	0	-	0	-	0	-	0	-	0	-	-	-	-	-	-	-	-	-	-	-	-	-	-	-	-	-	-	-	-	-
NZ_LR890703.1	1	1	1	1	-	-	-	-	-	-	-	1	IncFIB(K),IncFII(pKP91)	ST231	0	0	0	0	-	0	-	0	-	0	-	0	-	0	-	-	-	-	-	-	-	-	-	-	-	-	-	-	-	-	-	-	-	-	-
NZ_LR890704.1	1	1	2	1	-	-	-	-	-	-	-	-	IncC	ST231	0	1	8	16	-	0	-	0	-	0	-	0	-	0	aadA*;ant(2'')-Ia;rmtB;strA.v1^;strB.v1	-	-	-	-	-	cmlA5;floR.v2*	arr-2	sul2	tet(A).v2;tet(G).v1	-	dfrA23	OXA-10;TEM-1D.v1^	-	CTX-M-15;VEB-1	-	-	-	-	-	-
NZ_LR890706.1	1	1	1	1	-	-	-	-	-	-	-	-	IncFIC(FII)	ST231	0	0	1	1	-	0	-	0	-	0	-	0	-	0	-	-	-	-	-	ermB.v1*	-	-	-	-	-	-	-	-	-	-	-	-	-	-	-
NZ_LR890707.1	1	1	1	1	-	-	-	-	-	-	-	-	IncL	ST231	0	2	1	1	-	0	-	0	-	0	-	0	-	0	-	-	-	-	-	-	-	-	-	-	-	-	-	-	-	-	OXA-48	-	-	-	-
NZ_LR890711.1	1	1	1	1	-	-	-	-	-	-	-	-	IncFIB(K),IncN	ST25	0	0	0	0	-	0	-	0	-	0	-	0	-	0	-	-	-	-	-	-	-	-	-	-	-	-	-	-	-	-	-	-	-	-	-
NZ_LR890720.1	1	1	1	1	-	-	-	-	-	-	-	-	IncFIB(K),IncFII(pKPX1)	ST661	0	0	0	0	-	0	-	0	-	0	-	0	-	0	-	-	-	-	-	-	-	-	-	-	-	-	-	-	-	-	-	-	-	-	-
NZ_LR890721.1	1	1	1	1	-	-	-	-	-	-	-	-	IncB/O/K/Z	ST661	0	1	1	1	-	0	-	0	-	0	-	0	-	0	-	-	-	-	-	-	-	-	-	-	-	-	-	-	CTX-M-14	-	-	-	-	-	-
NZ_LR890723.1	1	1	1	1	-	-	-	-	-	-	-	1	IncFII(K),IncFIB(K)	ST323	0	1	6	6	-	0	-	0	-	0	-	0	-	0	aac(6')-Ib-cr.v2	-	-	qnrB1.v2^	-	-	CatB4.v1	-	-	-	-	dfrA14.v1^	OXA-1	-	CTX-M-15	-	-	-	-	-	-
NZ_LR890736.1	1	1	1	1	-	-	-	-	-	-	-	1	IncFII(K),IncFIB(K)	-	0	1	8	11	-	0	-	0	-	0	-	0	-	0	aac(6')-Ib-cr.v2;strA.v1^;strB.v1	-	-	qnrB1.v2^	-	-	CatB4.v1	-	sul2	tet(A).v1	-	dfrA14.v1^	OXA-1;TEM-1D.v1^	-	CTX-M-15	-	-	-	-	-	-
CP014295.1	1	1	2	1	-	-	-	-	-	-	-	-	IncC	ST11	0	0	2	2	-	0	-	0	-	0	-	0	-	0	-	-	-	-	-	-	-	-	sul2	tet(D)	-	-	-	-	-	-	-	-	-	-	-
CP014296.1	1	1	1	1	-	-	-	-	-	-	-	-	-	ST11	0	0	3	3	-	0	-	0	-	0	-	0	-	0	-	-	-	-	-	mphA	-	arr-3	sul1*	-	-	-	-	-	-	-	-	-	-	-	-
CP014298.1	1	1	1	1	-	-	-	-	-	-	-	-	IncM1,IncM2	ST11	0	1	3	3	-	0	-	0	-	0	-	0	-	0	aac(6')-Ib-cr.v2	-	-	-	-	-	CatB4.v1	-	-	-	-	-	-	-	CTX-M-3	-	-	-	-	-	-
CP025214.1	1	1	1	1	-	-	-	-	-	-	-	2	IncFII(pKPX1)	ST34	0	0	0	0	-	0	-	0	-	0	-	0	-	0	-	-	-	-	-	-	-	-	-	-	-	-	-	-	-	-	-	-	-	-	-
CP025516.1	1	1	1	1	-	-	-	-	-	-	-	-	IncFIB(K)	ST147	0	0	0	0	-	0	-	0	-	0	-	0	-	0	-	-	-	-	-	-	-	-	-	-	-	-	-	-	-	-	-	-	-	-	-
CP026584.1	2	1	2	1	-	-	-	-	-	-	-	1	IncR,IncFII(pHN7A8)	ST11	0	2	5	5	-	0	-	0	-	0	-	0	-	0	rmtB	-	-	-	-	-	catII.2*	-	-	-	-	-	TEM-1D.v1^	-	CTX-M-65	-	KPC-2	-	-	-	-
CP027695.1	1	1	2	1	-	-	-	-	-	-	-	-	IncC	ST258	0	1	6	9	-	0	-	0	-	0	-	0	-	0	aac(3)-IId^;aadA2^;strB.v1	-	-	-	-	-	-	-	sul2	tet(G).v1	-	dfrA12	TEM-1D.v1^;TEM-1D.v1^	-	CTX-M-14	-	-	-	-	-	-
CP027696.1	1	1	1	1	-	-	-	-	-	-	-	-	IncFIB(K),IncFII(K)	ST258	0	0	5	5	-	0	-	0	-	0	-	0	-	0	aadA2^	-	-	-	-	mphA	catA1^	-	sul1	-	-	dfrA12	-	-	-	-	-	-	-	-	-
CP027699.1	1	1	2	1	-	-	-	-	-	-	-	-	IncM1	ST258	0	0	2	3	-	0	-	0	-	0	-	0	-	0	aac(6')-Ib'.v1*;aadA*	-	-	qnrE1	-	-	-	-	-	-	-	-	-	-	-	-	-	-	-	-	-
CP028389.3	1	1	2	1	-	-	-	-	-	-	-	1	IncQ1,IncFII(K)	ST36	0	2	8	15	-	0	-	0	-	0	-	0	-	0	aac(3)-IId^;aac(6')-Ib-cr.v2;aadA16*;aph3-Ia.v1;strA.v1^;strB.v1	-	-	-	-	mphA	floR.v1	arr-3	sul1;sul1;sul2*	tet(A).v2	-	dfrA27	-	-	-	-	KPC-2	-	-	-	-
CP028541.2	1	1	2	1	-	-	-	-	-	-	-	1	IncR,IncFII(pHN7A8)	ST11	0	2	6	8	-	0	-	0	-	0	-	0	-	0	rmtB	-	fosA3	-	-	-	catII.2*	-	-	-	-	-	TEM-1D.v1^	-	CTX-M-65	-	KPC-2;KPC-2;KPC-2	-	-	-	-
CP028543.1	1	1	1	1	-	-	-	-	-	-	-	-	IncFII(K),IncFIB(K)	ST11	0	0	3	4	-	0	-	0	-	0	-	0	-	0	aac(3)-IId^;aadA2	-	-	-	-	-	-	-	sul1*	-	-	dfrA12	-	-	-	-	-	-	-	-	-
CP028582.2	1	1	2	1	-	-	-	-	-	-	-	1	IncR,IncFII(pHN7A8)	ST11	0	2	7	8	-	0	-	0	-	0	-	0	-	0	aac(6')-Ib-cr.v2;aadA16*	-	-	-	-	-	catII.2*	arr-3	sul1	-	-	dfrA27	-	-	CTX-M-65	-	KPC-2	-	-	-	-
CP028781.2	1	1	1	1	-	-	-	-	-	-	-	-	IncN,IncFIB(K),IncX3	ST11	0	2	5	6	-	0	-	0	-	0	-	0	-	0	aadA2^;aph3-Ia.v1^	-	-	-	-	mphA	-	-	sul1	-	-	dfrA12	-	-	-	-	NDM-5	-	-	-	-
CP028791.1	1	1	3	1	1	1	1	1	1	-	rmpA2_6*-55%	1	IncFIB(pNDM-Mar)	ST11	3	0	5	5	-	0	-	0	iuc 1	1	-	0	-	0	aac(6')-Ib-cr.v2^	-	-	-	-	-	catB3.v2	arr-3	sul1	-	-	-	OXA-1	-	-	-	-	-	-	-	-
CP028804.2	1	1	4	1	-	-	-	-	-	-	-	-	IncFIB(K),IncFII(K),IncC	ST11	0	0	7	14	-	0	-	0	-	0	-	0	-	0	aac(3)-IIa.v1^;aadA2^;aph3-Ia.v1^;strA.v1^;strB.v1	-	-	-	-	ermB.v1*;mphA;mphA	floR.v1*	-	sul1;sul2	tet(A).v2*	-	dfrA12	CMY-2.v2	-	-	-	-	-	-	-	-
CP028805.1	1	1	1	1	-	-	-	-	-	-	-	1	IncFII(K),IncR	ST11	0	2	1	1	-	0	-	0	-	0	-	0	-	0	-	-	-	-	-	-	-	-	-	-	-	-	-	-	-	-	KPC-2	-	-	-	-
CP029381.1	1	1	2	1	-	-	-	-	-	-	-	1	IncR,IncFII(pHN7A8)	ST11	0	2	4	5	-	0	-	0	-	0	-	0	-	0	rmtB	-	-	-	-	-	-	-	-	-	-	-	TEM-1D.v1^	-	CTX-M-65;SHV-12	-	KPC-2	-	238S;240K;35Q	-	-
CP029382.1	1	1	1	1	-	-	-	-	-	-	-	-	-	ST11	0	0	5	5	-	0	-	0	-	0	-	0	-	0	-	-	-	qnrS1	-	-	-	-	sul2	tet(A).v1	-	dfrA14.v1^	LAP-2	-	-	-	-	-	-	-	-
CP034201.2	1	1	2	1	1	15	1	1	1	27	rmpA2_6*-47%	1	IncFIB(pNDM-Mar),IncHI1B(pNDM-MAR)	ST383	3	2	8	14	-	0	-	0	iuc 1	63	-	0	rmp 1; KpVP-1	26-1LV	aac(6')-Ib'.v1;aadA*;aph(3')-VI;aph3-Ia.v1^;armA	-	-	qnrS1	-	mphE.v2;msrE	-	-	sul1;sul2	-	-	dfrA5	TEM-1	-	CTX-M-15	-	NDM-5	-	-	-	-
CP034202.2	1	1	1	1	-	-	-	-	-	-	-	-	IncL	ST383	0	2	3	5	-	0	-	0	-	0	-	0	-	0	aph(3')-VI*;strA.v1;strB.v1	-	-	-	-	-	-	-	-	-	-	-	-	-	CTX-M-14^	-	OXA-48	-	-	-	-
CP035907.1	1	1	1	1	-	-	-	-	-	-	-	-	IncFII(K),IncFIB(pQil)	ST23	0	0	3	3	-	0	-	0	-	0	-	0	-	0	aac(6')-Ib	-	-	qnrB1.v1	-	-	-	arr-2	-	-	-	-	-	-	-	-	-	-	-	-	-
CP035908.1	1	1	2	1	-	-	-	-	-	-	-	-	IncC	ST23	0	1	5	7	-	0	-	0	-	0	-	0	-	0	strA.v1^;strB.v1	-	-	-	-	-	-	-	sul2	-	-	dfrA14.v2*	CMY-4.v1;TEM-1D.v1^	-	CTX-M-15	-	-	-	-	-	-
CP043358.1	2	1	2	1	-	-	-	-	-	-	-	1	IncR,IncFII(pHN7A8)	ST11	0	2	4	4	-	0	-	0	-	0	-	0	-	0	rmtB	-	-	-	-	-	-	-	-	-	-	-	TEM-1D.v1^	-	CTX-M-65	-	KPC-2	-	-	-	-
CP043359.1	1	1	1	1	-	-	-	-	-	-	-	-	IncFIB(K),IncFII(K)	ST11	0	0	4	5	-	0	-	0	-	0	-	0	-	0	aadA2^;aph3-Ia.v1^	-	-	-	-	mphA	-	-	sul1	-	-	dfrA12	-	-	-	-	-	-	-	-	-
CP044394.1	1	1	1	1	-	-	-	-	-	-	-	-	IncFII(K),IncFIB(K)	-	0	0	5	8	-	0	-	0	-	0	-	0	-	0	aac(3)-IId*;aph3-Ia.v1*;strB.v1	-	-	qnrB4*	-	mphA	-	-	sul1^;sul2	-	-	-	TEM-1D.v1^	-	-	-	-	-	-	-	-
CP044395.1	1	1	1	1	-	-	-	-	-	-	-	1	IncFIA(HI1),IncFII(pKP91)	-	0	0	0	0	-	0	-	0	-	0	-	0	-	0	-	-	-	-	-	-	-	-	-	-	-	-	-	-	-	-	-	-	-	-	-
CP050279.1	1	1	1	1	-	-	-	-	-	-	-	-	-	-	0	2	3	3	-	0	-	0	-	0	-	0	-	0	-	-	-	qnrS1	-	-	-	-	-	-	-	-	LAP-2	-	-	-	KPC-2	-	-	-	-
CP050283.1	1	1	1	1	-	-	-	-	-	-	-	-	-	ST11	0	0	6	7	-	0	-	0	-	0	-	0	-	0	-	-	-	qnrS1;qnrS1	-	-	catII.2*	-	sul2	tet(A).v1	-	dfrA14.v2*	LAP-2	-	-	-	-	-	-	-	-
CP050288.1	1	1	2	1	-	-	-	-	-	-	-	-	-	ST11	0	2	2	2	-	0	-	0	-	0	-	0	-	0	-	-	-	qnrS1	-	-	-	-	-	-	-	-	-	-	-	-	KPC-2	-	-	-	-
CP052148.1	1	1	1	1	-	-	-	-	-	-	-	-	IncFII(K),IncFIB(K)	ST307	0	1	8	12	-	0	-	0	-	0	-	0	-	0	aac(3)-IIa.v1^;aac(6')-Ib-cr.v2;strA.v1^;strB.v1	-	-	qnrB1.v2^	-	-	CatB4.v1	-	sul2	tet(A).v1	-	dfrA14.v1^	OXA-1;TEM-1D.v1^	-	CTX-M-15^	-	-	-	-	-	-
CP052164.1	1	1	1	1	-	-	-	-	-	-	-	1	IncFIA(HI1),IncFII(K)	ST48	0	0	1	1	-	0	-	0	-	0	-	0	-	0	-	-	-	qnrB1.v2^	-	-	-	-	-	-	-	-	-	-	-	-	-	-	-	-	-
CP052168.1	1	1	1	1	-	-	-	-	-	-	-	-	IncFII(K),IncFIB(K)	ST11	0	1	6	6	-	0	-	0	-	0	-	0	-	0	aadA2^	-	-	-	-	mphA	catA1^	-	sul1	-	-	dfrA12	-	-	SHV-12^	-	-	-	238S;240K;35Q	-	-
CP052169.1	1	1	1	1	-	-	-	-	-	-	-	-	IncFII(K),IncFIB(pQil)	ST11	0	1	8	15	-	0	-	0	-	0	-	0	-	0	aac(3)-IIa.v1^;aac(6')-Ib-cr.v2;strA.v1^;strB.v1	-	-	qnrB1.v2^;qnrS1	-	-	CatB4.v1	-	sul2	tet(A).v1	-	dfrA14.v1^	OXA-1;TEM-1D.v1^;TEM-1D.v1^	-	CTX-M-15^;CTX-M-15^	-	-	-	-	-	-
CP052176.1	1	1	1	1	-	-	-	-	-	-	-	-	IncFII(K),IncFIB(K),IncN	ST441	0	1	8	11	-	0	-	0	-	0	-	0	-	0	aac(6')-Ib-cr.v2;strA.v1^;strB.v1	-	-	qnrB1.v2^	-	-	CatB4.v1	-	sul2	tet(A).v1	-	dfrA14.v1^	OXA-1;TEM-1D.v1^	-	CTX-M-15	-	-	-	-	-	-
CP052214.1	1	1	1	1	-	-	-	-	-	-	-	-	IncFII(K),IncFIB(K)	ST392	0	1	8	12	-	0	-	0	-	0	-	0	-	0	aac(3)-IIa.v1^;aac(6')-Ib-cr.v2;strA.v1^;strB.v1	-	-	qnrB1.v2^	-	-	CatB4.v1	-	sul2	tet(A).v1	-	dfrA14.v1^	OXA-1;TEM-1D.v1^	-	CTX-M-15	-	-	-	-	-	-
CP052218.1	1	1	1	1	-	-	-	-	-	-	-	-	IncFIB(K),IncFII(K)	ST15	0	0	4	4	-	0	-	0	-	0	-	0	-	0	aadA2^	-	-	-	-	-	-	-	sul1	-	-	dfrA12	TEM-1D.v1^	-	-	-	-	-	-	-	-
CP052236.1	1	1	3	1	1	1	1	1	1	-	rmpA2_9	1	IncHI1B(pNDM-MAR)	ST307	3	0	4	7	-	0	-	0	iuc 1	1	-	0	-	0	aac(6')-Ib'.v2*;aadA2	-	-	qnrB4	-	-	-	-	sul1;sul1	-	-	-	DHA-1;OXA-1*	-	-	-	-	-	-	-	-
CP052260.1	1	1	1	1	-	-	-	-	-	-	-	-	IncB/O/K/Z	ST65	0	1	3	3	-	0	-	0	-	0	-	0	-	0	aac(6')-Ib3^	-	-	-	-	mphA	-	-	-	-	-	-	-	-	CTX-M-14	-	-	-	-	-	-
CP052261.1	1	1	1	1	-	-	-	-	-	-	-	-	IncFII	ST65	0	0	0	0	-	0	-	0	-	0	-	0	-	0	-	-	-	-	-	-	-	-	-	-	-	-	-	-	-	-	-	-	-	-	-
CP052263.1	1	1	1	1	-	-	-	-	-	-	-	-	IncFII(K),IncFIB(K)	ST45	0	1	7	8	-	0	-	0	-	0	-	0	-	0	strA.v1^;strB.v1	-	-	qnrB1.v2^	-	-	-	-	sul2	tet(A).v1	-	dfrA14.v1^	TEM-1D.v1^	-	CTX-M-15	-	-	-	-	-	-
CP052266.1	1	1	1	1	-	-	-	-	-	-	-	-	IncFII(pKP91),IncFIB(K),Col(pHAD28)	ST884	0	1	6	6	-	0	-	0	-	0	-	0	-	0	-	-	-	qnrS1	-	-	-	-	sul1	tet(A).v1	-	dfrA1.v1	LAP-2	-	CTX-M-14	-	-	-	-	-	-
CP052276.1	1	1	1	1	-	-	-	-	-	-	-	-	IncFII(K),IncFIB(K)	ST392	0	1	8	12	-	0	-	0	-	0	-	0	-	0	aac(3)-IIa.v1^;aac(6')-Ib-cr.v2?;strA.v1^;strB.v1	-	-	qnrB1.v2^	-	-	CatB4.v1	-	sul2	tet(A).v1	-	dfrA14.v1^	OXA-1;TEM-1D.v1^	-	CTX-M-15	-	-	-	-	-	-
CP052287.1	1	1	1	1	-	-	-	-	-	-	-	1	IncFII(K),IncFIB(pQil)	ST147	0	1	6	7	-	0	-	0	-	0	-	0	-	0	aac(3)-IIa.v1^;aac(6')-Ib-cr.v2	-	-	qnrB1.v2^	-	-	CatB4.v1	-	-	tet(A).v1	-	-	OXA-1	-	CTX-M-15	-	-	-	-	-	-
CP052288.1	1	1	1	1	-	-	-	-	-	-	-	-	IncFII(K),IncFIB(K)	ST147	0	0	4	5	-	0	-	0	-	0	-	0	-	0	strA.v1^;strB.v1*	-	-	-	-	-	-	-	sul2	-	-	dfrA14.v1^	TEM-1D.v1^	-	-	-	-	-	-	-	-
CP052293.1	1	1	1	1	-	-	-	-	-	-	-	-	IncFII(K),IncFIB(K)	-	0	1	8	12	-	0	-	0	-	0	-	0	-	0	aac(3)-IIa.v1^;aac(6')-Ib-cr.v2?;strA.v1^;strB.v1	-	-	qnrB1.v2^	-	-	CatB4.v1	-	sul2	tet(A).v1	-	dfrA14.v1^	OXA-1;TEM-1D.v1^	-	CTX-M-15	-	-	-	-	-	-
CP052296.1	1	1	1	1	-	-	-	-	-	-	-	-	IncFII(pKP91),IncFIB(K),Col(pHAD28)	ST17	0	1	6	7	-	0	-	0	-	0	-	0	-	0	-	-	-	qnrS1	-	-	-	-	sul1	tet(A).v1;tet(D)	-	dfrA1.v1	LAP-2	-	CTX-M-14	-	-	-	-	-	-
CP052298.1	1	1	1	1	-	-	-	-	-	-	-	-	IncFII(K),IncFIB(K)	ST392	0	1	8	12	-	0	-	0	-	0	-	0	-	0	aac(3)-IIa.v1^;aac(6')-Ib-cr.v2;strA.v1^;strB.v1	-	-	qnrB1.v2^	-	-	CatB4.v1	-	sul2	tet(A).v1	-	dfrA14.v1^	OXA-1;TEM-1D.v1^	-	CTX-M-15	-	-	-	-	-	-
CP052302.1	1	1	1	1	-	-	-	-	-	-	-	-	IncFII(pKP91),IncFIB(K),Col(pHAD28)	ST17	0	1	7	8	-	0	-	0	-	0	-	0	-	0	aac(3)-IId^	-	-	qnrS1	-	-	-	-	sul1	tet(A).v1;tet(D)	-	dfrA1.v1	LAP-2	-	CTX-M-14	-	-	-	-	-	-
CP052307.1	1	1	1	1	-	-	-	-	-	-	-	-	IncFII(K),IncFIB(K)	ST392	0	1	8	12	-	0	-	0	-	0	-	0	-	0	aac(3)-IIa.v1^;aac(6')-Ib-cr.v2;strA.v1^;strB.v1	-	-	qnrB1.v2^	-	-	CatB4.v1	-	sul2	tet(A).v1	-	dfrA14.v1^	OXA-1;TEM-1D.v1^	-	CTX-M-15	-	-	-	-	-	-
CP052330.1	1	1	1	1	-	-	-	-	-	-	-	1	IncFIA(HI1),IncFII(pKP91),IncFII(K)	ST37	0	1	3	3	-	0	-	0	-	0	-	0	-	0	-	-	-	qnrS1	-	-	-	-	-	-	-	-	TEM-1D.v1^	-	CTX-M-15	-	-	-	-	-	-
CP052337.1	1	1	1	1	-	-	-	-	-	-	-	1	IncFII(K),IncFIB(K)	ST1838	0	0	0	0	-	0	-	0	-	0	-	0	-	0	-	-	-	-	-	-	-	-	-	-	-	-	-	-	-	-	-	-	-	-	-
CP052338.1	1	1	1	1	-	-	-	-	-	-	-	1	IncFIA(HI1),IncFII(pKP91),IncFII(K)	ST1838	0	1	3	3	-	0	-	0	-	0	-	0	-	0	-	-	-	qnrS1	-	-	-	-	-	-	-	-	TEM-1D.v1^	-	CTX-M-15	-	-	-	-	-	-
CP052358.1	1	1	1	1	-	-	-	-	-	-	-	1	IncFIA(HI1),IncFII(pKP91),IncFII(K)	ST48	0	1	3	3	-	0	-	0	-	0	-	0	-	0	-	-	-	qnrS1	-	-	-	-	-	-	-	-	TEM-1D.v1^	-	CTX-M-15	-	-	-	-	-	-
CP052359.1	1	1	1	1	-	-	-	-	-	-	-	-	IncN	ST48	0	0	5	6	-	0	-	0	-	0	-	0	-	0	aac(6')-Ib-cr.v2;aadA16*	-	-	-	-	-	-	arr-3	sul1	tet(A).v1*	-	dfrA27	-	-	-	-	-	-	-	-	-
CP052364.1	1	1	1	1	-	-	-	-	-	-	-	1	IncFIA(HI1),IncFII(pKP91),IncFII(K)	ST86	0	1	3	3	-	0	-	0	-	0	-	0	-	0	-	-	-	qnrS1	-	-	-	-	-	-	-	-	TEM-1D.v1^	-	CTX-M-15	-	-	-	-	-	-
CP052374.1	1	1	1	1	-	-	-	-	-	-	-	1	IncFIA(HI1),IncFII(pKP91),IncFII(K)	ST20	0	1	3	3	-	0	-	0	-	0	-	0	-	0	-	-	-	qnrS1	-	-	-	-	-	-	-	-	TEM-1D.v1^	-	CTX-M-15	-	-	-	-	-	-
CP052382.1	1	1	1	1	-	-	-	-	-	-	-	-	IncI1-I(Gamma)	ST25	0	1	2	2	-	0	-	0	-	0	-	0	-	0	-	-	-	-	-	-	-	-	-	-	-	-	TEM-1D.v1^	-	CTX-M-15	-	-	-	-	-	-
CP052394.1	1	1	1	1	-	-	-	-	-	-	-	-	IncN	-	0	0	6	7	-	0	-	0	-	0	-	0	-	0	aac(6')-Ib-cr.v2;aadA16*	-	-	qnrB6^	-	-	-	arr-3	sul1	tet(A).v1*	-	dfrA27	-	-	-	-	-	-	-	-	-
CP052401.1	1	1	1	1	-	-	-	-	-	-	-	-	IncFII(K),IncFIB(K)	ST11	0	0	0	0	-	0	-	0	-	0	-	0	-	0	-	-	-	-	-	-	-	-	-	-	-	-	-	-	-	-	-	-	-	-	-
CP052405.1	1	1	1	1	-	-	-	-	-	-	-	-	IncFII(K),IncFIB(K)	ST48	0	0	1	1	-	0	-	0	-	0	-	0	-	0	-	-	-	-	-	-	catA1^	-	-	-	-	-	-	-	-	-	-	-	-	-	-
CP052408.1	1	1	1	1	-	-	-	-	-	-	-	-	IncFIB(K),IncFII(K)	ST789	0	0	0	0	-	0	-	0	-	0	-	0	-	0	-	-	-	-	-	-	-	-	-	-	-	-	-	-	-	-	-	-	-	-	-
CP052415.1	1	1	1	1	-	-	-	-	-	-	-	-	IncFII(K),IncFIB(K)	ST789	0	0	0	0	-	0	-	0	-	0	-	0	-	0	-	-	-	-	-	-	-	-	-	-	-	-	-	-	-	-	-	-	-	-	-
CP052433.1	1	1	1	1	-	-	-	-	-	-	-	-	IncN	ST23	0	1	3	3	-	0	-	0	-	0	-	0	-	0	-	-	-	qnrS1	-	-	-	-	-	-	-	dfrA14.v1^	-	-	CTX-M-14^	-	-	-	-	-	-
CP052436.1	1	1	1	1	-	-	-	-	-	-	-	-	IncFII(K),IncFIB(pQil)	ST15	0	0	3	3	-	0	-	0	-	0	-	0	-	0	aac(6')-Ib-cr.v2	-	-	qnrS1	-	-	-	-	-	-	-	-	TEM-1D.v1^	-	-	-	-	SHV-11.v1^	35Q	-	-
CP052438.1	1	1	1	1	-	-	-	-	-	-	-	-	FII(pBK30683)	ST15	0	0	0	0	-	0	-	0	-	0	-	0	-	0	-	-	-	-	-	-	-	-	-	-	-	-	-	-	-	-	-	-	-	-	-
CP052444.1	1	1	2	1	-	-	-	-	-	-	-	-	IncC	ST48	0	1	7	12	-	0	-	0	-	0	-	0	-	0	aac(3)-IId^;aadA2^;rmtB;strA.v1^;strB.v1	-	-	-	-	erm(42)*	-	-	sul2	tet(G).v1	-	dfrA12	TEM-1D.v1^;TEM-1D.v1^	-	CTX-M-14	-	-	-	-	-	-
CP052446.1	1	1	1	1	-	-	-	-	-	-	-	-	IncN	ST48	0	0	5	6	-	0	-	0	-	0	-	0	-	0	aac(6')-Ib-cr.v2;aadA16*	-	-	-	-	-	-	arr-3	sul1	tet(A).v1*	-	dfrA27	-	-	-	-	-	-	-	-	-
CP052469.1	1	1	1	1	-	-	-	-	-	-	-	-	IncFII(K),IncFIB(K)	ST789	0	0	0	0	-	0	-	0	-	0	-	0	-	0	-	-	-	-	-	-	-	-	-	-	-	-	-	-	-	-	-	-	-	-	-
CP052472.1	1	1	1	1	-	-	-	-	-	-	-	-	IncL	ST789	0	0	0	0	-	0	-	0	-	0	-	0	-	0	-	-	-	-	-	-	-	-	-	-	-	-	-	-	-	-	-	-	-	-	-
CP052477.1	1	1	1	1	-	-	-	-	-	-	-	-	IncFII(K),IncFIB(K)	ST789	0	0	0	0	-	0	-	0	-	0	-	0	-	0	-	-	-	-	-	-	-	-	-	-	-	-	-	-	-	-	-	-	-	-	-
CP052504.1	1	1	1	1	-	-	-	-	-	-	-	-	IncFII(pKP91),IncFIB(K),Col(pHAD28)	ST17	0	1	7	7	-	0	-	0	-	0	-	0	-	0	aac(3)-IId^	-	-	qnrS1	-	-	-	-	sul1	tet(A).v1	-	dfrA1.v1	LAP-2	-	CTX-M-14	-	-	-	-	-	-
CP052506.1	1	1	1	1	-	-	-	-	-	-	-	-	IncFII(K),IncFIB(K)	ST307	0	1	8	12	-	0	-	0	-	0	-	0	-	0	aac(3)-IIa.v1^;aac(6')-Ib-cr.v2;strA.v1^;strB.v1	-	-	qnrB1.v2^	-	-	CatB4.v1	-	sul2	tet(A).v1	-	dfrA14.v1^	OXA-1;TEM-1D.v1^	-	CTX-M-15^	-	-	-	-	-	-
CP052521.1	1	1	1	1	-	-	-	-	-	-	-	-	IncFII(pKP91),IncFIB(K),Col(pHAD28)	ST17	0	1	7	7	-	0	-	0	-	0	-	0	-	0	aac(3)-IId^	-	-	qnrS1	-	-	-	-	sul1	tet(A).v1	-	dfrA1.v1	LAP-2	-	CTX-M-14	-	-	-	-	-	-
CP052523.1	1	1	1	1	-	-	-	-	-	-	-	-	IncFII(pKP91),IncFIB(K),Col(pHAD28)	ST17	0	1	7	7	-	0	-	0	-	0	-	0	-	0	aac(3)-IId^	-	-	qnrS1	-	-	-	-	sul1	tet(A).v1	-	dfrA1.v1	LAP-2	-	CTX-M-14	-	-	-	-	-	-
CP052525.1	1	1	1	1	-	-	-	-	-	-	-	1	IncFIB(K),IncFII(K)	ST11	0	1	5	6	-	0	-	0	-	0	-	0	-	0	strA.v1^;strB.v1	-	-	-	-	-	-	-	sul2	-	-	dfrA14.v1^	TEM-1D.v1^	-	CTX-M-15	-	-	-	-	-	-
CP052528.1	1	1	1	1	-	-	-	-	-	-	-	-	IncFIC(FII)	ST11	0	1	1	1	-	0	-	0	-	0	-	0	-	0	-	-	-	-	-	-	-	-	-	-	-	-	-	-	CTX-M-14	-	-	-	-	-	-
CP052538.1	1	1	2	2	-	-	-	-	-	-	-	2	IncFII(pKP91),IncFII(K),IncFIB(K),IncFIA(HI1),FIA(pBK30683)	ST11	0	1	8	12	-	0	-	0	-	0	-	0	-	0	aac(3)-IIa.v1^;aac(6')-Ib-cr.v2;strA.v1^;strB.v1	-	-	qnrB1.v2^	-	-	CatB4.v1	-	sul2	tet(A).v1	-	dfrA14.v1^	OXA-1;TEM-1D.v1^	-	CTX-M-15	-	-	-	-	-	-
CP052540.1	1	1	1	1	-	-	-	-	-	-	-	1	IncFII(pKP91)	ST11	0	0	2	2	-	0	-	0	-	0	-	0	-	0	-	-	-	qnrS1	-	-	-	-	-	-	-	-	TEM-1D.v1^	-	-	-	-	-	-	-	-
CP052553.1	1	1	1	1	-	-	-	-	-	-	-	-	IncFIA(HI1),IncFII(K)	ST789	0	0	1	1	-	0	-	0	-	0	-	0	-	0	-	-	-	qnrB1.v2^	-	-	-	-	-	-	-	-	-	-	-	-	-	-	-	-	-
CP052564.1	1	1	1	1	-	-	-	-	-	-	-	-	IncFIB(pQil),IncFII(K)	ST23	0	1	3	3	-	0	-	0	-	0	-	0	-	0	-	-	-	qnrS1	-	-	-	-	-	-	-	-	TEM-1D.v1^	-	CTX-M-15	-	-	-	-	-	-
CP052566.1	1	1	1	1	-	-	-	-	-	-	-	1	IncFII(K),IncR	ST15	0	1	7	10	-	0	-	0	-	0	-	0	-	0	aac(6')-Ib-cr.v2;aadA2^	-	-	qnrB1.v2^	-	-	CatB4.v1	-	sul1	-	-	dfrA12;dfrA14.v1^	OXA-1;TEM-1D.v1^	-	CTX-M-15	-	-	-	-	-	-
CP064297.1	1	1	1	1	-	-	-	-	-	-	-	1	ColRNAI,IncFII(K)	ST846	0	2	7	7	-	0	-	0	-	0	-	0	-	0	aac(6')-Ib-cr.v2	-	-	-	-	-	CatB4.v1	-	-	tet(A).v1	-	dfrA14.v1^	OXA-1	-	CTX-M-15	-	KPC-2	-	-	-	-
CP064853.1	1	1	1	1	-	-	-	-	-	-	-	1	IncFII(pKP91),IncFIA(HI1)	ST29	0	0	0	0	-	0	-	0	-	0	-	0	-	0	-	-	-	-	-	-	-	-	-	-	-	-	-	-	-	-	-	-	-	-	-
CP064854.1	1	1	1	1	-	-	-	-	-	-	-	-	IncC	ST29	0	0	3	4	-	0	-	0	-	0	-	0	-	0	ant(2'')-Ia	-	-	qnrA1	-	-	-	-	sul1;sul1	-	-	-	-	-	-	-	-	-	-	-	-
CP065556.1	1	1	1	1	-	-	-	-	-	-	-	-	-	ST11	0	0	1	1	-	0	-	0	-	0	-	0	-	0	-	-	-	-	-	-	-	-	sul2	-	-	-	-	-	-	-	-	-	-	-	-
LR793264.2	1	1	1	1	-	-	-	-	-	-	-	-	IncI1-I(Gamma)	-	0	0	3	3	-	0	-	0	-	0	-	0	-	0	-	mcr-1.1	-	-	-	ermB.v1*	-	-	sul1	-	-	-	-	-	-	-	-	-	-	-	-
LR890216.1	1	1	3	1	-	-	-	-	-	-	-	-	IncHI2A,IncHI2	ST3076	0	1	9	11	-	0	-	0	-	0	-	0	-	0	strA.v1;strB.v1	mcr-9.1	-	qnrA1^	-	-	catII.2*;catII.2*	-	sul1	tet(D)	-	dfrA19*	TEM-1D.v1^	-	SHV-12	-	-	-	238S;240K;35Q	-	-
LR890228.1	1	1	1	1	-	-	-	-	-	-	-	1	IncFII(K)	ST3067	0	0	0	0	-	0	-	0	-	0	-	0	-	0	-	-	-	-	-	-	-	-	-	-	-	-	-	-	-	-	-	-	-	-	-
LR890249.1	1	1	1	1	-	-	-	-	-	-	-	-	IncFII(K),IncR	ST386	0	0	0	0	-	0	-	0	-	0	-	0	-	0	-	-	-	-	-	-	-	-	-	-	-	-	-	-	-	-	-	-	-	-	-
LR890250.1	1	1	1	1	-	-	-	-	-	-	-	-	IncN	ST386	0	0	0	0	-	0	-	0	-	0	-	0	-	0	-	-	-	-	-	-	-	-	-	-	-	-	-	-	-	-	-	-	-	-	-
LR890268.1	1	1	1	1	-	-	-	-	-	-	-	1	FIA(pBK30683),IncFIA(HI1),IncFIB(K)(pCAV1099-114),IncFII(pKP91)	ST37	1	0	0	0	ybt 4; plasmid	34	-	0	-	0	-	0	-	0	-	-	-	-	-	-	-	-	-	-	-	-	-	-	-	-	-	-	-	-	-
LR890282.1	1	1	1	1	-	-	-	-	-	-	-	1	IncFII(K),IncFIB(K)	ST681	0	0	0	0	-	0	-	0	-	0	-	0	-	0	-	-	-	-	-	-	-	-	-	-	-	-	-	-	-	-	-	-	-	-	-
LR890322.1	1	1	1	1	-	-	-	-	-	-	-	1	IncR	ST3061	0	0	0	0	-	0	-	0	-	0	-	0	-	0	-	-	-	-	-	-	-	-	-	-	-	-	-	-	-	-	-	-	-	-	-
LR890389.1	1	1	1	1	-	-	-	-	-	-	-	1	IncFII(pKP91),IncFII(K),IncFIA(HI1)	ST3092	0	0	0	0	-	0	-	0	-	0	-	0	-	0	-	-	-	-	-	-	-	-	-	-	-	-	-	-	-	-	-	-	-	-	-
LR890401.1	1	1	1	1	-	-	-	-	-	-	-	1	IncFII(K),IncFIB(K)	ST347	0	1	8	11	-	0	-	0	-	0	-	0	-	0	aac(6')-Ib-cr.v2;strA.v1^;strB.v1	-	-	qnrB1.v2^	-	-	CatB4.v1	-	sul2	tet(A).v1	-	dfrA14.v1^	OXA-1;TEM-1D.v1^	-	CTX-M-15	-	-	-	-	-	-
LR890452.1	1	1	1	1	-	-	-	-	-	-	-	1	IncFII(K),IncFIB(K)	ST323	0	0	5	6	-	0	-	0	-	0	-	0	-	0	strA.v1^;strB.v1	-	-	qnrB1.v2^	-	-	-	-	sul2	tet(A).v1	-	-	TEM-1D.v1^	-	-	-	-	-	-	-	-
LR890477.1	1	1	1	1	-	-	-	-	-	-	-	2	IncFII(K),IncFIB(K)	ST925	0	0	0	0	-	0	-	0	-	0	-	0	-	0	-	-	-	-	-	-	-	-	-	-	-	-	-	-	-	-	-	-	-	-	-
LR890478.1	1	1	1	1	-	-	-	-	-	-	-	1	IncFII(pKP91)	ST925	0	0	0	0	-	0	-	0	-	0	-	0	-	0	-	-	-	-	-	-	-	-	-	-	-	-	-	-	-	-	-	-	-	-	-
LR890513.1	1	1	1	1	-	-	-	-	-	-	-	1	IncFIB(K)	ST925	0	0	0	0	-	0	-	0	-	0	-	0	-	0	-	-	-	-	-	-	-	-	-	-	-	-	-	-	-	-	-	-	-	-	-
LR890589.1	1	1	1	1	-	-	-	-	-	-	-	-	IncFII(pKPX1)	ST925	0	0	0	0	-	0	-	0	-	0	-	0	-	0	-	-	-	-	-	-	-	-	-	-	-	-	-	-	-	-	-	-	-	-	-
LR890590.1	1	1	1	1	-	-	-	-	-	-	-	-	IncFII(Yp)	ST925	0	0	0	0	-	0	-	0	-	0	-	0	-	0	-	-	-	-	-	-	-	-	-	-	-	-	-	-	-	-	-	-	-	-	-
LR890599.1	1	1	1	1	-	-	-	-	-	-	-	-	IncFIB(K)(pCAV1099-114)	ST601	0	0	0	0	-	0	-	0	-	0	-	0	-	0	-	-	-	-	-	-	-	-	-	-	-	-	-	-	-	-	-	-	-	-	-
LR890699.1	1	1	1	1	-	-	-	-	-	-	-	1	IncFIA(HI1),FIA(pBK30683),IncFIB(K)(pCAV1099-114)	ST641	0	0	0	0	-	0	-	0	-	0	-	0	-	0	-	-	-	-	-	-	-	-	-	-	-	-	-	-	-	-	-	-	-	-	-
LR890742.1	1	1	1	1	-	-	-	-	-	-	-	1	IncFIB(pQil),IncFII(K)	ST3095	0	0	0	0	-	0	-	0	-	0	-	0	-	0	-	-	-	-	-	-	-	-	-	-	-	-	-	-	-	-	-	-	-	-	-
Abbreviations: Inc, incompatibility group; oriT, origin of transfer;
[truncated: 42 more columns]
