# Supplementary material for: Mobilization of the nonconjugative virulence plasmid from hypervirulent Klebsiella pneumoniae
Source: Genome Med. 2021 Jul 22;13:119. doi: 10.1186/s13073-021-00936-5 (PMC8299605; doi:10.1186/s13073-021-00936-5)
Supplement: Supplementary file 7 — Additional file 7. Table S6. NCBI accession numbers and genetic characteristics of 85 putative mobilizable virulence plasmids of K. pneumoniae. [file 13073_2021_936_MOESM7_ESM.xlsx]

## Sheet: Table S6
Table S6. NCBI accession numbers and genetic characteristics of 85 putative mobilizable virulence plasmids of K. pneumoniae.
Accession no.	iucA	iucB	iucC	iucD	iutA	rmpA	rmpA2	oriT	Relaxase	T4SS	T4CP	28-bp fusion site	replicon	sequence type	virulence_score	resistance_score	num_resistance_classes	num_resistance_genes	Yersiniabactin	YbST	Colibactin	CbST	Aerobactin	AbST	Salmochelin	SmST	RmpADC	RmST	rmpA2	AGly_acquired	Col_acquired	Fcyn_acquired	Flq_acquired	Gly_acquired	MLS_acquired	Phe_acquired	Rif_acquired	Sul_acquired	Tet_acquired	Tgc_acquired	Tmt_acquired	Bla_acquired	Bla_inhR_acquired	Bla_ESBL_acquired	Bla_ESBL_inhR_acquired	Bla_Carb_acquired	Bla_chr	SHV_mutations	Omp_mutations
NC_006625.1	1	1	1	1	1	2	rmpA2_3-47%	1	0	0	2	2	IncHI1B(pNDM-MAR)	ST23	3	0	0	0	-	0	-	0	iuc 1	1	iro 1	19	rmp 1; KpVP-1	26	rmpA2_3-47%	-	-	-	-	-	-	-	-	-	-	-	-	-	-	-	-	-	-	-	-
NZ_CP014009.1	1	1*	1	1	1	2	rmpA2_5-54%	1	0	0	2	2	IncHI1B(pNDM-MAR)	ST374	3	0	0	0	-	0	-	0	iuc 1	1-1LV	iro 1	2	rmp 1; KpVP-1	26	rmpA2_5-54%	-	-	-	-	-	-	-	-	-	-	-	-	-	-	-	-	-	-	-	-
NZ_CP014011.1	1	1	1	1	1	2	rmpA2_5-54%	1	0	0	2	2	IncHI1B(pNDM-MAR)	ST23	3	0	0	0	-	0	-	0	iuc 1	1	iro 1	2	rmp 1; KpVP-1	40	rmpA2_5-54%	-	-	-	-	-	-	-	-	-	-	-	-	-	-	-	-	-	-	-	-
NZ_CP019049.1	1	1	1	1	1	52*	rmpA2_6-60%	1	0	0	2	2	IncHI1B(pNDM-MAR)	ST23	3	0	0	0	-	0	-	0	iuc 1	1	iro unknown	0	rmp unknown	0	rmpA2_6-60%	-	-	-	-	-	-	-	-	-	-	-	-	-	-	-	-	-	-	-	-
NZ_CP019161.1	1	1	1	1	10	2	rmpA2_6*-47%	1	1	0	1	1	IncHI1B(pNDM-MAR)	ST485	4	0	0	0	ybt 4; plasmid	65	-	0	iuc 1	5	iro 1	1	rmp 1; KpVP-1	26	rmpA2_6*-47%	-	-	-	-	-	-	-	-	-	-	-	-	-	-	-	-	-	-	-	-
NZ_CP024708.1	1	1	1	1	1	2	rmpA2_6*-47%	1	0	0	2	2	IncHI1B(pNDM-MAR)	ST65	3	0	0	0	-	0	-	0	iuc 1	1	iro 1	10	rmp 1; KpVP-1	38	rmpA2_6*-47%	-	-	-	-	-	-	-	-	-	-	-	-	-	-	-	-	-	-	-	-
NZ_CP025081.1	1	1	1	1	1	2	rmpA2_6*-47%	1	0	0	2	2	IncHI1B(pNDM-MAR)	ST23	3	0	0	0	-	0	-	0	iuc 1	1	iro 1	2	rmp 1; KpVP-1	26	rmpA2_6*-47%	-	-	-	-	-	-	-	-	-	-	-	-	-	-	-	-	-	-	-	-
NZ_CP026012.1	1	1	1	1	1	2	rmpA2_3-47%	1	0	0	2	2	IncHI1B(pNDM-MAR)	ST23	3	0	0	0	-	0	-	0	iuc 1	1	iro 1	19	rmp 1; KpVP-1	26	rmpA2_3-47%	-	-	-	-	-	-	-	-	-	-	-	-	-	-	-	-	-	-	-	-
NZ_CP026022.1	1	1	1	1	1	2	rmpA2_6-60%	1	0	0	1	2	IncHI1B(pNDM-MAR)	ST23	3	1	1	1	-	0	-	0	iuc 1	1	iro 1	2-1LV	rmp 1; KpVP-1	40	rmpA2_6-60%	-	-	-	-	-	-	-	-	-	-	-	-	-	-	CTX-M-24	-	-	-	-	-
NZ_CP026024.1	1	1	1	1	1	2	rmpA2_8-60%	1	0	0	2	2	IncHI1B(pNDM-MAR)	ST1265	3	0	0	0	-	0	-	0	iuc 1	1	iro 1	2	rmp 1; KpVP-1	40	rmpA2_8-60%	-	-	-	-	-	-	-	-	-	-	-	-	-	-	-	-	-	-	-	-
NZ_CP026587.1	1	1	1	1*	1	4-47%	rmpA2_9	1	0	0	2	2	IncHI1B(pNDM-MAR)	ST86	3	0	0	0	-	0	-	0	iuc 1	1-1LV	iro 1	1	rmp 1; KpVP-1	27	rmpA2_9	-	-	-	-	-	-	-	-	-	-	-	-	-	-	-	-	-	-	-	-
NZ_CP028852.1	1	1	1	1	1	2	rmpA2_6*-60%	1	0	0	2	2	IncHI1B(pNDM-MAR)	ST23	3	0	0	0	-	0	-	0	iuc 1	1	iro 1	2	rmp 1; KpVP-1	26	rmpA2_6*-60%	-	-	-	-	-	-	-	-	-	-	-	-	-	-	-	-	-	-	-	-
NZ_CP031935.1	1	1	1	1	1	2	rmpA2_3-47%	1	0	0	2	2	IncHI1B(pNDM-MAR)	ST11	3	0	0	0	-	0	-	0	iuc 1	1	-	0	rmp 1; KpVP-1	40	rmpA2_3-47%	-	-	-	-	-	-	-	-	-	-	-	-	-	-	-	-	-	-	-	-
NZ_CP033955.1	1	1	1	1	1	2	rmpA2_3-47%	1	0	0	2	2	IncHI1B(pNDM-MAR)	ST11	3	0	0	0	-	0	-	0	iuc 1	1	-	0	rmp 1; KpVP-1	40	rmpA2_3-47%	-	-	-	-	-	-	-	-	-	-	-	-	-	-	-	-	-	-	-	-
NZ_CP033961.1	1	1	1	1	1	-	rmpA2_9	1	0	0	1	2	IncHI1B(pNDM-MAR)	ST11	3	0	0	0	-	0	-	0	iuc 1	1	-	0	-	0	rmpA2_9	-	-	-	-	-	-	-	-	-	-	-	-	-	-	-	-	-	-	-	-
NZ_CP034083.1	1	1	1	1	1	2	rmpA2_3-47%	1	0	0	2	2	IncHI1B(pNDM-MAR)	ST23	3	0	0	0	-	0	-	0	iuc 1	1	iro 1	2	rmp 1; KpVP-1	40	rmpA2_3-47%	-	-	-	-	-	-	-	-	-	-	-	-	-	-	-	-	-	-	-	-
NZ_CP034124.1	1	1	1	1	1	2	rmpA2_3-47%	1	0	0	2	2	IncHI1B(pNDM-MAR)	ST11	3	0	0	0	-	0	-	0	iuc 1	1	-	0	rmp 1; KpVP-1	40	rmpA2_3-47%	-	-	-	-	-	-	-	-	-	-	-	-	-	-	-	-	-	-	-	-
NZ_CP034416.1	1	1	1	1	1	2	rmpA2_3-47%	1	0	0	2	2	IncHI1B(pNDM-MAR)	ST11	3	0	0	0	-	0	-	0	iuc 1	1	-	0	rmp 1; KpVP-1	40	rmpA2_3-47%	-	-	-	-	-	-	-	-	-	-	-	-	-	-	-	-	-	-	-	-
NZ_CP034776.1	1	1	1	1	1	2	rmpA2_2*-46%	1	0	0	2	2	IncHI1B(pNDM-MAR)	ST86	3	0	0	0	-	0	-	0	iuc 1	1	iro 1	1	rmp 1; KpVP-1	26	rmpA2_2*-46%	-	-	-	-	-	-	-	-	-	-	-	-	-	-	-	-	-	-	-	-
NZ_CP037743.1	1	1	1	1	1	2	rmpA2_3-47%	1	0	0	2	2	IncHI1B(pNDM-MAR)	ST23	3	0	0	0	-	0	-	0	iuc 1	1	iro 1	2	rmp 1; KpVP-1	40	rmpA2_3-47%	-	-	-	-	-	-	-	-	-	-	-	-	-	-	-	-	-	-	-	-
NZ_CP040534.1	1	1	1	1	1	-	rmpA2_9	1	0	0	1	2	IncHI1B(pNDM-MAR)	ST11	3	0	0	0	-	0	-	0	iuc 1	1	-	0	-	0	rmpA2_9	-	-	-	-	-	-	-	-	-	-	-	-	-	-	-	-	-	-	-	-
NZ_CP040540.1	1	1	1	1	1	-	rmpA2_9	1	0	0	1	2	IncHI1B(pNDM-MAR)	ST11	3	0	0	0	-	0	-	0	iuc 1	1	-	0	-	0	rmpA2_9	-	-	-	-	-	-	-	-	-	-	-	-	-	-	-	-	-	-	-	-
NZ_CP041374.1	1	1	1	1	1	2	rmpA2_3-47%	1	0	0	2	2	IncHI1B(pNDM-MAR)	ST11	3	0	0	0	-	0	-	0	iuc 1	1	-	0	rmp 1; KpVP-1	40	rmpA2_3-47%	-	-	-	-	-	-	-	-	-	-	-	-	-	-	-	-	-	-	-	-
NZ_CP045675.1	1	1	1	1	1	-	rmpA2_9	1	0	0	2	2	IncHI1B(pNDM-MAR)	ST15	3	0	0	0	-	0	-	0	iuc 1	1	-	0	-	0	rmpA2_9	-	-	-	-	-	-	-	-	-	-	-	-	-	-	-	-	-	-	-	-
NZ_CP047193.1	1	1	1	1	1	2	rmpA2_3-47%	1	0	0	2	2	IncHI1B(pNDM-MAR)	ST11	3	0	0	0	-	0	-	0	iuc 1	1	-	0	rmp 1; KpVP-1	40	rmpA2_3-47%	-	-	-	-	-	-	-	-	-	-	-	-	-	-	-	-	-	-	-	-
NZ_CP047676.1	1	1	1	1	1	2	rmpA2_6-60%	1	0	0	2	2	IncHI1B(pNDM-MAR)	ST23	3	0	0	0	-	0	-	0	iuc 1	1	iro 1	2	rmp 1; KpVP-1	34	rmpA2_6-60%	-	-	-	-	-	-	-	-	-	-	-	-	-	-	-	-	-	-	-	-
NZ_CP047678.1	1	1	1	1	1	2	rmpA2_6-60%	1	0	0	2	2	IncHI1B(pNDM-MAR)	ST23	3	0	0	0	-	0	-	0	iuc 1	1	iro 1	2	rmp 1; KpVP-1	34	rmpA2_6-60%	-	-	-	-	-	-	-	-	-	-	-	-	-	-	-	-	-	-	-	-
NZ_CP054721.1	1	1	1	1	1	2	rmpA2_3-47%	1	0	0	2	2	IncHI1B(pNDM-MAR)	ST11	3	0	0	0	-	0	-	0	iuc 1	1	-	0	rmp 1; KpVP-1	40	rmpA2_3-47%	-	-	-	-	-	-	-	-	-	-	-	-	-	-	-	-	-	-	-	-
NZ_CP054727.1	1	1	1	1	1	2	rmpA2_3-47%	1	0	0	2	2	IncHI1B(pNDM-MAR)	ST11	3	0	0	0	-	0	-	0	iuc 1	1	-	0	rmp 1; KpVP-1	40	rmpA2_3-47%	-	-	-	-	-	-	-	-	-	-	-	-	-	-	-	-	-	-	-	-
NZ_CP054733.1	1	1	1	1	1	2	rmpA2_3-47%	1	0	0	2	2	IncHI1B(pNDM-MAR)	ST11	3	0	0	0	-	0	-	0	iuc 1	1	-	0	rmp 1; KpVP-1	40	rmpA2_3-47%	-	-	-	-	-	-	-	-	-	-	-	-	-	-	-	-	-	-	-	-
NZ_CP054739.1	1	1	1	1	1	2	rmpA2_3-47%	1	0	0	2	2	IncHI1B(pNDM-MAR)	ST11	3	0	0	0	-	0	-	0	iuc 1	1	-	0	rmp 1; KpVP-1	40	rmpA2_3-47%	-	-	-	-	-	-	-	-	-	-	-	-	-	-	-	-	-	-	-	-
NZ_CP054745.1	1	1	1	1	1	2	rmpA2_3-47%	1	0	0	2	2	IncHI1B(pNDM-MAR)	ST11	3	0	0	0	-	0	-	0	iuc 1	1	-	0	rmp 1; KpVP-1	40	rmpA2_3-47%	-	-	-	-	-	-	-	-	-	-	-	-	-	-	-	-	-	-	-	-
NZ_CP054751.1	1	1	1	1	1	2	rmpA2_3-47%	1	0	0	2	2	IncHI1B(pNDM-MAR)	ST11	3	0	0	0	-	0	-	0	iuc 1	1	-	0	rmp 1; KpVP-1	40	rmpA2_3-47%	-	-	-	-	-	-	-	-	-	-	-	-	-	-	-	-	-	-	-	-
NZ_CP054757.1	1	1	1	1	1	2	rmpA2_3-47%	1	0	0	2	2	IncHI1B(pNDM-MAR)	ST11	3	0	0	0	-	0	-	0	iuc 1	1	-	0	rmp 1; KpVP-1	40	rmpA2_3-47%	-	-	-	-	-	-	-	-	-	-	-	-	-	-	-	-	-	-	-	-
NZ_CP054763.1	1	1	1	1	1	2	rmpA2_3-47%	1	0	0	2	2	IncHI1B(pNDM-MAR)	ST11	3	0	0	0	-	0	-	0	iuc 1	1	-	0	rmp 1; KpVP-1	40	rmpA2_3-47%	-	-	-	-	-	-	-	-	-	-	-	-	-	-	-	-	-	-	-	-
NZ_CP054769.1	1	1	1	1	1	2	rmpA2_3-47%	1	0	0	2	2	IncHI1B(pNDM-MAR)	ST11	3	0	0	0	-	0	-	0	iuc 1	1	-	0	rmp 1; KpVP-1	40	rmpA2_3-47%	-	-	-	-	-	-	-	-	-	-	-	-	-	-	-	-	-	-	-	-
NZ_CP054775.1	1	1	1	1	1	2	rmpA2_3-47%	1	0	0	2	2	IncHI1B(pNDM-MAR)	ST11	3	0	0	0	-	0	-	0	iuc 1	1	-	0	rmp 1; KpVP-1	40	rmpA2_3-47%	-	-	-	-	-	-	-	-	-	-	-	-	-	-	-	-	-	-	-	-
NZ_CP054781.1	1	1	1	1	1	2	rmpA2_3-47%	1	0	0	2	2	IncHI1B(pNDM-MAR)	ST11	3	0	0	0	-	0	-	0	iuc 1	1	-	0	rmp 1; KpVP-1	40	rmpA2_3-47%	-	-	-	-	-	-	-	-	-	-	-	-	-	-	-	-	-	-	-	-
NZ_CP061351.1	1	1	1	1	1	2	rmpA2_6*-55%	1	0	0	2	2	IncHI1B(pNDM-MAR)	ST86	3	0	0	0	-	0	-	0	iuc 1	1	-	0	rmp 1; KpVP-1	26	rmpA2_6*-55%	-	-	-	-	-	-	-	-	-	-	-	-	-	-	-	-	-	-	-	-
NZ_CP063278.1	1	1	1	1	1	2	rmpA2_8-60%	1	0	0	2	2	IncHI1B(pNDM-MAR)	ST23	3	0	0	0	-	0	-	0	iuc 1	1	iro 1	2	rmp 1; KpVP-1	40	rmpA2_8-60%	-	-	-	-	-	-	-	-	-	-	-	-	-	-	-	-	-	-	-	-
NZ_CP063760.1	1	1	1	1	1	2	rmpA2_3-47%	1	0	0	2	2	IncHI1B(pNDM-MAR)	ST11	3	0	0	0	-	0	-	0	iuc 1	1	-	0	rmp 1; KpVP-1	40	rmpA2_3-47%	-	-	-	-	-	-	-	-	-	-	-	-	-	-	-	-	-	-	-	-
NZ_CP063891.1	1	1	1	1	1	2	rmpA2_6*-60%	1	0	0	2	2	IncHI1B(pNDM-MAR)	ST23	3	0	0	0	-	0	-	0	iuc 1	1	iro 1	2	rmp 1; KpVP-1	40	rmpA2_6*-60%	-	-	-	-	-	-	-	-	-	-	-	-	-	-	-	-	-	-	-	-
NZ_CP063905.1	1	1	1	1	1	2	rmpA2_2*-35%	1	0	0	2	2	IncHI1B(pNDM-MAR)	ST86	3	0	0	0	-	0	-	0	iuc 1	1	iro 1	1	rmp 1; KpVP-1	26	rmpA2_2*-35%	-	-	-	-	-	-	-	-	-	-	-	-	-	-	-	-	-	-	-	-
NZ_CP063909.1	1	1	1	1	1	2	rmpA2_6-60%	1	0	0	2	2	IncHI1B(pNDM-MAR)	ST23	3	0	0	0	-	0	-	0	iuc 1	1	iro 1	24	rmp 1; KpVP-1	26-1LV	rmpA2_6-60%	-	-	-	-	-	-	-	-	-	-	-	-	-	-	-	-	-	-	-	-
NZ_CP063928.1	1	1	1	1*	1	2	rmpA2_2*-47%	1	0	0	2	2	-	ST2158	3	0	0	0	-	0	-	0	iuc 1	1-1LV	iro 1	1-1LV	rmp 1; KpVP-1	26	rmpA2_2*-47%	-	-	-	-	-	-	-	-	-	-	-	-	-	-	-	-	-	-	-	-
NZ_CP064206.1	1	1	1	1	1	2	rmpA2_3-47%	1	0	0	2	2	IncHI1B(pNDM-MAR)	ST23	3	0	0	0	-	0	-	0	iuc 1	1	iro 1	2	rmp 1; KpVP-1	40	rmpA2_3-47%	-	-	-	-	-	-	-	-	-	-	-	-	-	-	-	-	-	-	-	-
NZ_CP064209.1	1	1	1	1	1*	2	rmpA2_3-47%	1	0	0	2	2	IncHI1B(pNDM-MAR)	ST23	3	0	0	0	-	0	-	0	iuc 1	1-1LV	iro 1	2	rmp 1; KpVP-1	26	rmpA2_3-47%	-	-	-	-	-	-	-	-	-	-	-	-	-	-	-	-	-	-	-	-
NZ_CP064218.1	1	1	1	1	1	2*	rmpA2_3-47%	1	0	0	2	2	IncHI1B(pNDM-MAR)	ST11	3	0	0	0	-	0	-	0	iuc 1	1	-	0	rmp 1; KpVP-1	40-1LV	rmpA2_3-47%	-	-	-	-	-	-	-	-	-	-	-	-	-	-	-	-	-	-	-	-
NZ_CP064224.1	1	1	1	1	1	2	rmpA2_3-47%	1	0	0	2	2	IncHI1B(pNDM-MAR)	ST11	3	0	0	0	-	0	-	0	iuc 1	1	-	0	rmp 1; KpVP-1	40	rmpA2_3-47%	-	-	-	-	-	-	-	-	-	-	-	-	-	-	-	-	-	-	-	-
NZ_CP064230.1	1	1	1	1	1	2	rmpA2_3-47%	1	0	0	2	2	IncHI1B(pNDM-MAR)	ST23	3	0	0	0	-	0	-	0	iuc 1	1	iro 1	2	rmp 1; KpVP-1	40	rmpA2_3-47%	-	-	-	-	-	-	-	-	-	-	-	-	-	-	-	-	-	-	-	-
NZ_CP064233.1	1	1	1	1	1	2	rmpA2_3-47%	1	0	0	2	2	IncHI1B(pNDM-MAR)	ST23	3	0	0	0	-	0	-	0	iuc 1	1	iro 1	2	rmp 1; KpVP-1	40	rmpA2_3-47%	-	-	-	-	-	-	-	-	-	-	-	-	-	-	-	-	-	-	-	-
NZ_CP064236.1	1	1	1	1	1	2	rmpA2_6-60%	1	0	0	2	2	IncHI1B(pNDM-MAR)	ST11	3	0	0	0	-	0	-	0	iuc 1	1	-	0	rmp 1; KpVP-1	40	rmpA2_6-60%	-	-	-	-	-	-	-	-	-	-	-	-	-	-	-	-	-	-	-	-
NZ_CP065402.1	1	1	1	1	3	2	rmpA2_5-54%	1	0	0	2	2	IncHI1B(pNDM-MAR)	ST375	3	0	0	0	-	0	-	0	iuc 1	20	iro 1	14	rmp 1; KpVP-1	26	rmpA2_5-54%	-	-	-	-	-	-	-	-	-	-	-	-	-	-	-	-	-	-	-	-
NZ_CP066255.1	1	1	1	1	1	2	rmpA2_3-47%	1	0	0	2	2	IncHI1B(pNDM-MAR)	ST11	3	0	0	0	-	0	-	0	iuc 1	1	-	0	rmp 1; KpVP-1	40	rmpA2_3-47%	-	-	-	-	-	-	-	-	-	-	-	-	-	-	-	-	-	-	-	-
NZ_LR134211.1	1	1	1	1	3	2	rmpA2_5-54%	1	0	0	2	2	IncHI1B(pNDM-MAR)	ST375	3	0	0	0	-	0	-	0	iuc 1	20	iro 1	14	rmp 1; KpVP-1	26-1LV	rmpA2_5-54%	-	-	-	-	-	-	-	-	-	-	-	-	-	-	-	-	-	-	-	-
NZ_LR745043.1	1	1	1	1	1	2	rmpA2_2*-54%	1	0	0	2	2	IncHI1B(pNDM-MAR)	ST86	3	0	0	0	-	0	-	0	iuc 1	1	iro 1	1	rmp 1; KpVP-1	26	rmpA2_2*-54%	-	-	-	-	-	-	-	-	-	-	-	-	-	-	-	-	-	-	-	-
NZ_LR745046.1	1	1	1	1	1	2	rmpA2_4*-34%	1	0	0	2	2	IncHI1B(pNDM-MAR)	ST86	3	0	0	0	-	0	-	0	iuc 1	1	iro 1	1	rmp 1; KpVP-1	26	rmpA2_4*-34%	-	-	-	-	-	-	-	-	-	-	-	-	-	-	-	-	-	-	-	-
NZ_LR890465.1	1	1	1	1	1	2	rmpA2_6*-47%	1	0	0	2	2	IncHI1B(pNDM-MAR)	ST23	3	0	0	0	-	0	-	0	iuc 1	1	iro 1	2	rmp 1; KpVP-1	26	rmpA2_6*-47%	-	-	-	-	-	-	-	-	-	-	-	-	-	-	-	-	-	-	-	-
NZ_FO834905.1	2	6	5	6	8	9	-	1	1	0	1	-	IncFIB(K)	ST66	3	0	0	0	-	0	-	0	iuc 2	24	iro 2	22	rmp 2; KpVP-2	2	-	-	-	-	-	-	-	-	-	-	-	-	-	-	-	-	-	-	-	-	-
NC_017541.1	10	1	8	9	11	17	rmpA2_5-54%	1	0	0	2	2	IncHI1B(pNDM-MAR)	ST375	3	0	0	0	-	0	-	0	iuc 1	19	iro 1	13	rmp 1; KpVP-1	26-2LV	rmpA2_5-54%	-	-	-	-	-	-	-	-	-	-	-	-	-	-	-	-	-	-	-	-
NZ_CP050380.1	1	15	1	1	1	27	rmpA2_6*-55%	1	1	1	1	1	IncHI1B(pNDM-MAR),IncFIB(pNDM-Mar)	ST15	3	2	6	11	-	0	-	0	iuc 1	63	-	0	rmp 1; KpVP-1	26-1LV	rmpA2_6*-55%	aph(3')-VI;aph3-Ia.v1^;armA	-	-	qnrS1	-	mphA?;mphE.v2;msrE	-	-	sul1;sul2	-	-	dfrA5	-	-	-	-	NDM-1	-	-	-
NZ_CP023723.1	1	1	1*	1	1	22	rmpA2_8*	1	1	2	1	1	IncHI1B(pNDM-MAR),IncFIB(pNDM-Mar)	ST11	3	0	0	0	-	0	-	0	iuc 1	1-1LV	iro 1	1-1LV	rmp 1; KpVP-1	26-1LV	rmpA2_8*	-	-	-	-	-	-	-	-	-	-	-	-	-	-	-	-	-	-	-	-
NZ_CP039526.1	1	1	1*	1	1	-	rmpA2_8*	1	1	2	1	2	IncFIB(pNDM-Mar),IncHI1B(pNDM-MAR)	ST11	3	0	7	12	-	0	-	0	iuc 1	1-1LV	-	0	-	0	rmpA2_8*	aac(3)-IId^;aadA2^;armA	-	-	qnrB4	-	mphE.v2;msrE	catA1^	-	sul1;sul1	-	-	dfrA12	DHA-1;TEM-1D.v1^	-	-	-	-	SHV-11.v1^	35Q	-
NZ_CP030270.1	1*	1	1	1	1	2	rmpA2_8*-60%	1	0	0	2	2	-	ST1660	3	0	3	4	-	0	-	0	iuc 1	1-1LV	iro 1	2	rmp 1; KpVP-1	40	rmpA2_8*-60%	aadA2*;aadA^	-	-	-	-	-	cmlA1*	-	sul1	-	-	-	-	-	-	-	-	-	-	-
NZ_CP030924.1	1*	1	1	1	3	2	rmpA2_3-47%	1	0	0	2	2	IncHI1B(pNDM-MAR)	ST375	3	0	0	0	-	0	-	0	iuc 1	20-1LV	iro 1	14	rmp 1; KpVP-1	26	rmpA2_3-47%	-	-	-	-	-	-	-	-	-	-	-	-	-	-	-	-	-	-	-	-
NZ_CP035384.1	1	1	1	1	1	2	rmpA2_5-54%	1	1	1	1	2	IncFII(K),IncHI1B(pNDM-MAR)	ST23	3	0	0	0	-	0	-	0	iuc 1	1	iro 1	2	rmp 1; KpVP-1	40	rmpA2_5-54%	-	-	-	-	-	-	-	-	-	-	-	-	-	-	-	-	-	-	-	-
CP028390.2	1	1	1	1	1	2	rmpA2_4*-34%	1	0	0	2	2	IncHI1B(pNDM-MAR)	ST36	3	0	0	0	-	0	-	0	iuc 1	1	iro 1	1	rmp 1; KpVP-1	26	rmpA2_4*-34%	-	-	-	-	-	-	-	-	-	-	-	-	-	-	-	-	-	-	-	-
CP028791.1	1	1	1	1	1	-	rmpA2_6*-55%	1	1	3	1	1	IncFIB(pNDM-Mar)	ST11	3	0	5	5	-	0	-	0	iuc 1	1	-	0	-	0	rmpA2_6*-55%	aac(6')-Ib-cr.v2^	-	-	-	-	-	catB3.v2	arr-3	sul1	-	-	-	OXA-1	-	-	-	-	-	-	-
CP029383.2	1	1	1	1	1	2	rmpA2_3-47%	1	0	0	2	2	IncHI1B(pNDM-MAR)	ST11	3	0	0	0	-	0	-	0	iuc 1	1	-	0	rmp 1; KpVP-1	40	rmpA2_3-47%	-	-	-	-	-	-	-	-	-	-	-	-	-	-	-	-	-	-	-	-
CP034201.2	1	15	1	1	1	27	rmpA2_6*-47%	1	1	2	1	1	IncFIB(pNDM-Mar),IncHI1B(pNDM-MAR)	ST383	3	2	8	14	-	0	-	0	iuc 1	63	-	0	rmp 1; KpVP-1	26-1LV	rmpA2_6*-47%	aac(6')-Ib'.v1;aadA*;aph(3')-VI;aph3-Ia.v1^;armA	-	-	qnrS1	-	mphE.v2;msrE	-	-	sul1;sul2	-	-	dfrA5	TEM-1	-	CTX-M-15	-	NDM-5	-	-	-
CP041024.1	1	1	1*	1	1	5*-54%	rmpA2_8*	1	0	0	2	2	-	ST268	3	0	0	0	-	0	-	0	iuc 1	1-1LV	iro 1	1	rmp unknown	0	rmpA2_8*	-	-	-	-	-	-	-	-	-	-	-	-	-	-	-	-	-	-	-	-
CP052144.1	1	1	1	1	1	2	rmpA2_6*-47%	1	0	0	2	2	IncHI1B(pNDM-MAR)	ST48	3	0	0	0	-	0	-	0	iuc 1	1	iro 1	2	rmp 1; KpVP-1	26	rmpA2_6*-47%	-	-	-	-	-	-	-	-	-	-	-	-	-	-	-	-	-	-	-	-
CP052159.1	1	1	1	1	1	2	rmpA2_6*-47%	1	0	0	2	2	IncHI1B(pNDM-MAR)	ST48	3	0	0	0	-	0	-	0	iuc 1	1	iro 1	2	rmp 1; KpVP-1	26	rmpA2_6*-47%	-	-	-	-	-	-	-	-	-	-	-	-	-	-	-	-	-	-	-	-
CP052163.1	1	1	1	1	1	2	rmpA2_6-60%	1	0	0	2	2	IncHI1B(pNDM-MAR)	ST48	3	0	0	0	-	0	-	0	iuc 1	1	iro 1	2	rmp 1; KpVP-1	26	rmpA2_6-60%	-	-	-	-	-	-	-	-	-	-	-	-	-	-	-	-	-	-	-	-
CP052178.1	1	1	1	1	1	2	rmpA2_6-60%	1	0	0	2	2	IncHI1B(pNDM-MAR)	ST48	3	0	0	0	-	0	-	0	iuc 1	1	iro 1 (incomplete)	2-1LV	rmp 1; KpVP-1	26	rmpA2_6-60%	-	-	-	-	-	-	-	-	-	-	-	-	-	-	-	-	-	-	-	-
CP052190.1	1	1	1	1	1	2	rmpA2_8*-59%	1	0	0	2	2	IncHI1B(pNDM-MAR)	ST48	3	0	0	0	-	0	-	0	iuc 1	1	iro 1	2	rmp 1; KpVP-1	26	rmpA2_8*-59%	-	-	-	-	-	-	-	-	-	-	-	-	-	-	-	-	-	-	-	-
CP052204.1	1	1	1	1	1	2	rmpA2_5-54%	1	0	0	2	2	IncHI1B(pNDM-MAR)	ST48	3	0	0	0	-	0	-	0	iuc 1	1	iro 1	2	rmp 1; KpVP-1	26	rmpA2_5-54%	-	-	-	-	-	-	-	-	-	-	-	-	-	-	-	-	-	-	-	-
CP052232.1	1	1	1	1	1	2	rmpA2_6-60%	1	0	0	2	2	IncHI1B(pNDM-MAR)	ST48	3	0	0	0	-	0	-	0	iuc 1	1	-	0	rmp 1; KpVP-1 (incomplete)	26-1LV	rmpA2_6-60%	-	-	-	-	-	-	-	-	-	-	-	-	-	-	-	-	-	-	-	-
CP052236.1	1	1	1	1	1	-	rmpA2_9	1	1	3	1	1	IncHI1B(pNDM-MAR)	ST307	3	0	4	7	-	0	-	0	iuc 1	1	-	0	-	0	rmpA2_9	aac(6')-Ib'.v2*;aadA2	-	-	qnrB4	-	-	-	-	sul1;sul1	-	-	-	DHA-1;OXA-1*	-	-	-	-	-	-	-
CP052259.1	1	1	1	1	1	2	rmpA2_6*-55%	1	0	0	2	2	IncHI1B(pNDM-MAR)	ST65	3	0	0	0	-	0	-	0	iuc 1	1	iro 1	10	rmp 1; KpVP-1	38	rmpA2_6*-55%	-	-	-	-	-	-	-	-	-	-	-	-	-	-	-	-	-	-	-	-
CP052304.1	1	1	1	1	1	2	rmpA2_6-60%	1	0	0	2	2	IncHI1B(pNDM-MAR)	ST48	3	0	0	0	-	0	-	0	iuc 1	1	iro 1	2	rmp 1; KpVP-1	26	rmpA2_6-60%	-	-	-	-	-	-	-	-	-	-	-	-	-	-	-	-	-	-	-	-
CP052357.1	1	1	1	1	1	2	rmpA2_6-60%	1	0	0	2	2	IncHI1B(pNDM-MAR)	ST48	3	0	0	0	-	0	-	0	iuc 1	1	iro 1	2	rmp 1; KpVP-1	26-1LV	rmpA2_6-60%	-	-	-	-	-	-	-	-	-	-	-	-	-	-	-	-	-	-	-	-
CP052363.1	1	19	1	1	1	2	rmpA2_4*-47%	1	0	0	2	2	IncHI1B(pNDM-MAR)	ST86	3	0	0	0	-	0	-	0	iuc 1	21	iro 1	1	rmp 1; KpVP-1	26	rmpA2_4*-47%	-	-	-	-	-	-	-	-	-	-	-	-	-	-	-	-	-	-	-	-
CP052495.1	1	1	1	1	1	2	rmpA2_6-60%	1	0	0	2	2	IncHI1B(pNDM-MAR)	ST48	3	0	0	0	-	0	-	0	iuc 1	1	iro 1	2	rmp 1; KpVP-1	26	rmpA2_6-60%	-	-	-	-	-	-	-	-	-	-	-	-	-	-	-	-	-	-	-	-
CP052563.1	1	1	1	1	1	2	rmpA2_8*-54%	1	0	0	2	2	IncHI1B(pNDM-MAR)	ST23	3	0	0	0	-	0	-	0	iuc 1	1	iro 1	2	rmp 1; KpVP-1	34	rmpA2_8*-54%	-	-	-	-	-	-	-	-	-	-	-	-	-	-	-	-	-	-	-	-
[truncated: 43 more columns]
